# Supplementary material for: Effect of Season on Testicular Development and Spermatogenesis in Hu Sheep: Insights from Antioxidant Indices, Oxylipins, and Transcriptomics
Source: Animals (Basel). 2025 Sep 27;15(19):2824. doi: 10.3390/ani15192824 (PMC12524043; doi:10.3390/ani15192824)
Supplement: Supplementary file 1 [file animals-15-02824-s001.zip]

Archive with 1 entries (1 files):
- animals-3861630-supplementary.xlsx
