# Supplementary material for: Effect of Season on Testicular Development and Spermatogenesis in Hu Sheep: Insights from Antioxidant Indices, Oxylipins, and Transcriptomics
Source: Animals (Basel). 2025 Sep 27;15(19):2824. doi: 10.3390/ani15192824 (PMC12524043; doi:10.3390/ani15192824)
Supplement: Supplementary file 1 [file animals-15-02824-s001.zip › animals-3861630-supplementary.xlsx]

## Sheet: Table S1
Table S1. Ingredients and chemical composition of the diet (air-dry basis)
Ingredient	Percentage (%)	Chemical composition	Content
Barley straw	27	Dry matter (%)	87.55
Corn	44	Crude protein (%)	16.28
Soybean meal	2.2	Digestion energy (MJ/kg)	12.38
Rapeseed meal	2.6	Neutral detergent fiber (%)	36.54
Cottonseed meal	4.2	Acid detergent fiber (%)	14.12
Concentrate feed1)	20	Ca (%)	0.6
Total	100	P (%)	0.3
		Forage neutral detergent fiber (%)	21.38
		Starch (%)	28.48
1) Concentrate feed consists of dried malt root, Ure, NaHCO₃, Premix 2.5% and Nacl 2.5%.
Premix provide the following mineral elements(mg•kg-1) and vitamins(IU•kg-1): S 200, Fe 25, Zn 40, Cu 8, Mn 40, I 0.3, Se 0.2, Co 0.1, VA 940, VD 111, VE 20.

## Sheet: Table S2
Table S2. The linear equations for the standard curve of oxylipin
Index	Class	RT	Equation	r	LLOQ(nmol/L)	ULOQ(nmol/L)
11-HEDE	-	4.27	y = 0.01141 x - 7.91144e-4	0.99662	0.2	400
15-HEDE	-	4.29	y = 0.01210 x - 0.00168	0.99676	0.2	400
9-HOTrE	ALA	2.55	y = 0.01352 x - 0.00222	0.99497	0.2	400
13-HOTrE	ALA	2.67	y = 0.00648 x + 2.42882e-4	0.99795	0.2	400
9(S)-HpOTrE	ALA	2.67	y = 0.00740 x - 9.47596e-4	0.99647	0.2	400
9-OxoOTrE	ALA	2.96	y = 0.01175 x + 0.00344	0.99797	0.2	400
α-LA	ALA	5.17	y = 0.13438 x + 0.25895	0.99711	40	40000
20-hydroxyPGF2α	ARA	0.75	y = 0.01133 x + 1.39258e-4	0.99742	1	400
19(R)-hydroxyPGF2α	ARA	0.75	y = 0.02580 x - 0.00497	0.99632	1	400
2,3-dinor-8-iso-PGF2α	ARA	0.78	y = 0.03426 x - 2.72366e-5	0.99904	2	400
20-OH-LTB4	ARA	0.79	y = 0.01145 x + 0.00108	0.99894	0.2	400
20-COOH-LTB4	ARA	0.79	y = 0.00279 x - 0.00421	0.99411	10	400
6keto-PGF1α	ARA	0.81	y = 0.01308 x + 0.00135	0.99837	0.2	400
5-isoPGF2VI	ARA	0.85	y = 0.55384 x + 0.00229	0.99965	0.2	400
8-iso-PGF2α	ARA	0.86	y = 0.44448 x + 0.00839	0.99616	10	400
11β-PGF2α	ARA	0.86	y = 0.53928 x + 0.01976	0.99738	1	400
TXB2	ARA	0.87	y = 0.00899 x - 0.00509	0.9916	1	400
LTD4	ARA	0.92	y = 0.00427 x - 0.00300	0.99992	0.4	400
tetranor-PGFM	ARA	0.95	y = 0.00166 x - 0.00131	0.9958	0.4	400
14,15-LTE4	ARA	0.98	y = 3.45408e-4 x - 2.94465e-4	0.99506	4	400
LXB4	ARA	0.99	y = 0.00280 x - 0.00439	0.99312	0.4	400
PGD2	ARA	1.02	y = 0.00505 x + 4.70260e-5	0.99847	0.2	400
11-keto-TXB2	ARA	1.02	y = 0.01966 x - 0.00147	0.99249	0.2	400
PGE2	ARA	1.02	y = 0.02066 x + 0.00137	0.99571	0.2	400
11β-PGE2	ARA	1.02	y = 0.02098 x + 0.00314	0.99384	0.4	400
15-keto-PGF2α	ARA	1.04	y = 0.03347 x + 8.24342e-4	0.99872	4	400
PGF2α	ARA	1.05	y = 0.01257 x + 7.10533e-4	0.99727	0.2	400
13,14-dihydroPGF2α	ARA	1.06	y = 0.00975 x - 1.39327e-4	0.99715	4	400
LXA4	ARA	1.11	y = 0.00904 x - 0.00171	0.99724	0.2	400
15-keto-PGE2	ARA	1.11	y = 0.01193 x - 5.06677e-4	0.99812	0.4	400
LTE4	ARA	1.19	y = 0.00238 x - 0.02996	0.9929	1	400
13,14-dihydro-15-ketoPGF2α	ARA	1.19	y = 0.75488 x + 0.00889	0.99768	4	400
11-transLTE4	ARA	1.2	y = 0.00502 x - 0.05889	0.99125	0.2	400
PGJ2	ARA	1.38	y = 0.00728 x - 0.00105	0.99833	0.4	400
13,14-dihydro-15-ketoPGD2	ARA	1.38	y = 0.06102 x + 3.32963e-4	0.99733	0.4	400
13,14-dihydro-15-ketoPGE2	ARA	1.39	y = 0.04479 x + 2.32876e-4	0.99645	4	400
PGB2	ARA	1.46	y = 0.00506 x - 0.00507	0.99668	0.4	400
PGA2	ARA	1.53	y = 0.01012 x - 6.90678e-4	0.99718	0.4	400
8(S),15(S)-DiHETE	ARA	1.62	y = 0.00321 x - 0.00133	0.999	0.2	400
5(S),15(S)-DiHETE	ARA	1.69	y = 0.00941 x + 5.93096e-4	0.99865	0.2	400
6-transLTB4	ARA	1.7	y = 0.04061 x + 0.00284	0.99747	0.1	400
6-trans-12-epiLTB4	ARA	1.7	y = 0.05704 x + 9.61818e-4	0.99824	1	400
LTB4	ARA	1.76	y = 0.05072 x - 0.00309	0.99828	0.2	400
12-epiLTB4	ARA	1.76	y = 0.03504 x - 0.00323	0.9949	1	400
5(S),12(S)-DiHETE	ARA	1.99	y = 0.07156 x + 0.01688	0.99632	1	400
tetranor-12(S)-HETE	ARA	2.2	y = 0.01789 x - 4.05106e-4	0.99906	0.2	400
14(15)-DiHET	ARA	2.23	y = 0.07636 x - 0.00210	0.99758	0.2	400
12-HHT	ARA	2.26	y = 0.00345 x - 0.00102	0.99698	0.4	400
11(12)-DiHET	ARA	2.43	y = 0.03975 x - 5.24937e-4	0.99923	0.2	400
20-COOH-AA	ARA	2.46	y = 0.14091 x - 0.01197	0.9963	0.4	400
8(9)-DiHET	ARA	2.59	y = 0.01394 x - 0.00115	0.99769	0.2	400
19(S)-HETE	ARA	2.78	y = 0.00271 x + 6.57170e-5	0.99888	0.4	400
15-deoxy-12,14-PGA2	ARA	2.81	y = 0.01997 x + 5.44222e-4	0.99662	0.2	400
5,6-DiHETrE	ARA	2.81	y = 0.11701 x + 2.24805e-4	0.99805	0.2	400
20-HETE	ARA	2.82	y = 0.00310 x - 0.00306	0.99378	0.2	400
18-HETE	ARA	3	y = 0.01140 x - 0.00375	0.99266	0.2	400
17-HETE	ARA	3.06	y = 0.01551 x - 3.99078e-4	0.99892	0.2	400
16-HETE	ARA	3.08	y = 0.00761 x - 4.46470e-4	0.99816	0.2	400
15-HETE	ARA	3.37	y = 0.19265 x + 0.00126	0.99401	2	4000
11(S)-HETE	ARA	3.5	y = 0.49420 x + 7.82928e-4	0.99719	2	4000
15-oxoETE	ARA	3.56	y = 0.03632 x + 0.00100	0.99822	0.2	400
8-HETE	ARA	3.61	y = 0.10649 x + 0.07047	0.99305	2	4000
12-HETE	ARA	3.64	y = 0.17289 x + 6.19556e-4	0.99504	2	4000
12-OxoETE	ARA	3.64	y = 0.00487 x - 0.00402	0.99623	4	400
9-HETE	ARA	3.72	y = 0.06007 x + 6.92081e-4	0.99767	2	4000
5-HETE	ARA	3.81	y = 0.02738 x - 2.32393e-4	0.99947	4	4000
14,15-EET	ARA	4.11	y = 0.01255 x + 2.33404e-4	0.99796	0.2	400
5-oxoETE	ARA	4.19	y = 0.13583 x + 0.00340	0.99921	0.2	400
11,12-EET	ARA	4.3	y = 0.00405 x + 3.40331e-4	0.99702	0.2	400
8,9-EET	ARA	4.37	y = 0.00467 x - 1.27556e-5	0.99942	0.2	400
5,6-EET	ARA	4.37	y = 3.02304e-4 x + 6.61188e-5	0.99842	1	400
AA	ARA	5.51	y = 0.03983 x + 0.00220	0.99787	40	40000
TXB1	DGLA	0.82	y = 0.05177 x + 0.00215	0.99261	0.2	400
PGF1α	DGLA	0.92	y = 0.00429 x - 5.47679e-4	0.99963	0.2	400
PGK1	DGLA	0.98	y = 0.00275 x - 0.00506	0.99258	0.2	400
PGD1	DGLA	1.01	y = 0.00591 x + 1.71333e-4	0.99681	0.2	400
PGE1	DGLA	1.03	y = 0.01529 x + 9.85457e-4	0.99907	0.2	400
15-keto-PGF1α	DGLA	1.05	y = 0.00566 x - 3.14664e-4	0.99873	4	400
11-deoxyPGE1	DGLA	1.72	y = 0.01353 x + 0.00247	0.99864	0.2	400
15(S)-HETrE	DGLA	3.74	y = 0.05119 x + 0.00223	0.99822	0.2	400
8(S)-HETrE	DGLA	3.85	y = 0.02649 x - 8.31775e-5	0.9994	0.2	400
D-γ-LA	DGLA	5.72	y = 0.02282 x + 0.00229	0.99225	40	40000
RvD3	DHA	1	y = 0.00448 x + 5.95534e-5	0.99962	0.2	400
RvD2	DHA	1.03	y = 0.00314 x - 4.88255e-5	0.99889	0.2	400
RvD1	DHA	1.13	y = 0.01127 x + 0.00994	0.99873	0.2	400
PDX	DHA	1.7	y = 0.00368 x - 3.79387e-5	0.9977	0.2	400
1-Mar	DHA	1.7	y = 0.00904 x - 4.89190e-4	0.99968	0.2	400
RvD5	DHA	1.73	y = 0.00799 x - 2.68231e-4	0.99845	0.2	400
19(20)-DiHDPE(A)	DHA	2.19	y = 0.00584 x - 0.00435	0.99303	4	400
13(14)-DiHDPE(A)	DHA	2.42	y = 0.05716 x - 5.79355e-4	0.99981	0.2	400
7(8)-DiHDPE(A)	DHA	2.73	y = 0.01795 x - 3.48414e-4	0.99953	0.2	400
20-HDHA	DHA	3.23	y = 0.07427 x - 4.17945e-4	0.99552	2	4000
16-HDHA	DHA	3.35	y = 0.23109 x - 4.07966e-4	0.99846	1	4000
17-HDHA	DHA	3.39	y = 0.02021 x - 4.73988e-4	0.99722	4	4000
13-HDHA	DHA	3.42	y = 0.07331 x - 5.36552e-4	0.99603	1	4000
10-HDHA	DHA	3.49	y = 0.16508 x + 2.99570e-4	0.99817	1	4000
14(S)-HDHA	DHA	3.5	y = 0.06998 x - 0.00101	0.99839	4	4000
11-HDHA	DHA	3.58	y = 0.11105 x - 6.07251e-4	0.99806	1	4000
7-HDHA	DHA	3.64	y = 0.07090 x + 1.24971e-4	0.99825	4	4000
8-HDHA	DHA	3.69	y = 0.04784 x - 3.24998e-4	0.99639	1	4000
19(20)-EpDPE(A)	DHA	3.94	y = 0.09399 x + 0.00494	0.99403	0.2	400
4-HDHA	DHA	3.94	y = 0.08817 x - 0.00287	0.99506	4	4000
16(17)-EpDPE	DHA	4.13	y = 0.04395 x + 0.00285	0.99424	0.2	400
7,8-EpDPE	DHA	4.28	y = 0.12779 x + 0.04723	0.99525	0.2	400
DHA	DHA	5.4	y = 0.17711 x + 0.00242	0.99387	40	40000
RvE1	EPA	0.79	y = 0.00930 x + 0.00248	0.99558	0.2	400
PGF3α	EPA	0.86	y = 0.00705 x + 0.00235	0.99756	10	400
TxB3	EPA	0.92	y = 0.00895 x - 0.01084	0.9915	1	400
LXA5	EPA	0.96	y = 0.00364 x - 0.00243	0.99748	0.2	400
PGD3	EPA	0.97	y = 0.00158 x + 0.00202	0.99376	0.4	400
17(18)-DiHETE	EPA	1.74	y = 0.03503 x + 5.59950e-4	0.99832	0.2	400
14(15)-DiHETE	EPA	1.88	y = 0.07751 x + 1.80814e-4	0.99866	0.2	400
11(12)-DiHETE	EPA	1.91	y = 0.07678 x - 5.69464e-4	0.9988	0.2	400
8(9)-DiHETE	EPA	1.99	y = 0.01915 x - 1.71903e-4	0.99953	0.2	400
5,6-DIHETE	EPA	2.15	y = 0.02177 x + 1.73387e-4	0.99968	1	400
18-HEPE	EPA	2.67	y = 0.00797 x - 9.37439e-5	0.99946	0.4	400
15-HEPE	EPA	2.85	y = 0.01539 x + 3.15579e-4	0.99883	0.2	400
11-HEPE	EPA	2.85	y = 0.00534 x - 8.43815e-4	0.99855	1	400
8-HEPE	EPA	2.92	y = 0.00675 x + 4.65502e-5	0.99932	0.2	400
12-HEPE	EPA	2.98	y = 0.01743 x - 0.00558	0.99784	0.2	400
9-HEPE	EPA	3.01	y = 0.00800 x - 2.20882e-4	0.99667	0.2	400
5-HEPE	EPA	3.09	y = 0.00996 x - 1.14860e-4	0.99812	0.2	400
17(18)-EpETE	EPA	3.42	y = 0.00740 x - 0.00238	0.99786	0.2	400
14(15)-EpETE	EPA	3.6	y = 0.07530 x + 0.00762	0.99671	0.2	400
EPA	EPA	5.08	y = 0.20028 x + 9.98388e-4	0.99713	40	40000
13(S)-HOTrE(γ)	GLA	2.76	y = 0.03546 x - 0.00323	0.99626	0.2	400
γ-LA	GLA	5.24	y = 1.50669 x + 0.21068	0.99415	40	40000
9(S),10(S),13(S)-TriHOME	LA	0.94	y = 0.02056 x + 0.00551	0.99151	0.2	400
9(S),12(S),13(S)-TriHOME	LA	0.95	y = 0.10020 x + 0.03587	0.99693	0.4	400
12(13)-DiHOME	LA	1.96	y = 0.00514 x - 1.04595e-4	0.99757	0.2	400
9,10-DiHOME	LA	2.06	y = 0.01146 x + 6.38568e-4	0.99957	0.2	400
trans-EKODE-(E)-Ib	LA	2.68	y = 0.03319 x - 0.00203	0.99369	0.2	400
13(S)-HODE	LA	3.21	y = 0.05804 x + 0.00470	0.99984	0.2	400
9-HODE	LA	3.22	y = 0.07839 x + 0.01302	0.99953	0.2	400
13-oxoODE	LA	3.34	y = 0.07270 x - 0.01344	0.99616	0.2	400
13(S)-HpODE	LA	3.34	y = 0.00682 x + 0.00179	0.99823	4	400
9-oxoODE	LA	3.35	y = 0.18536 x + 0.00451	0.99769	0.2	400
12,13-EpOME	LA	4.08	y = 0.25181 x + 0.03034	0.99698	0.2	400
9,10-EpOME	LA	4.14	y = 0.29031 x + 0.08490	0.99653	0.2	400
LA	LA	5.6	y = 0.07086 x + 0.23463	0.99338	40	40000
5-HETrE	MA	4.59	y = 0.02117 x - 0.00341	0.9969	0.2	400

## Sheet: Table S3
Table S3. Information of oxylipins detected between two groups
Index	Compounds	Class	S1	S2	S3	S4	S5	W1	W2	W3	W4	W5	Summer-born group CV	Winter-born group CV	VIP	Pvalue	FDR	Summer vs. Winter Fold_Change	Log2FC	Type
15-HEDE	15-HEDE[(+/-)-15-Hydroxy-11Z,13E-Eicosadienoic Acid]	-	0.013822	0.0119591	0.0254153	0.0178252	0.0173137	0.0110231	0.0120698	0.019266	0.0157489	0.0109834	0.299183	0.261709	0.671602367141987	0.2600712605942524	0.41479720044146584	1.249584592357692	0.3214485699672177	insig
11-HEDE	11-HEDE[(+/-)11-Hydroxy-12E,14Z-Eicosadienoic Acid]	-	0.0108295	0.0104998	0.0372786	0.0185184	0.0294246	0.0101704	0.00998725	0.0159072	0.0146363	0.00918431	0.552919	0.255779	1.032430778653757	0.15309592246279743	0.3673616204120681	1.7792455502291913	0.8312656278911088	insig
9(S)-HpOTrE	9(S)-HpOTrE[9S-hydroperoxy-10E,12Z,15Z-octadecatrienoic acid]	ALA	0.00433132	0.00352879	0.068733	0.0109032	0.0919138	0.00597122	0.0100808	0.00956006	0.00621494	0.00460787	1.15622	0.329287	1.0058122673205472	0.19825865228587802	0.3673616204120681	4.924129897127948	2.299868820203867	up
9-HOTrE	9-HOTrE[9S-hydroxy-10E,12Z,15Z-octadecatrienoic acid]	ALA	0.0021646	0.00226429	0	0.00329205	0	0.0025173	0.0027579	0.00313703	0.00295493	0.0018697	0.956567	0.185846	1.0517886721004865	0.1754150746720956	0.3673616204120681	0.583290486144699	-0.7777135518582605	insig
13-HOTrE	13-HOTrE[13S-hydroxy-9Z,11E,15Z-octadecatrienoic acid]	ALA	0.00128892	0.00304118	0.0169319	0.00425469	0	0.00342012	0.0030964	0.00419614	0.00295936	0.0016298	1.33434	0.304667	0.5670343368344242	0.5413917483389614	0.6496700980067537	1.6675586420106612	0.7377374966724501	insig
α-LA	ALA[α-Linolenic Acid]	ALA	2.88142	2.90676	1.70692	1.36585	1.09939	1.76581	1.73001	1.78751	1.81108	0.931913	0.427278	0.235223	0.5978414847167731	0.3918024812346321	0.5057220546992927	1.240957574935947	0.3114537943758039	insig
9-OxoOTrE	9-OxoOTrE[9-oxo-10E,12Z,15Z-octadecatrienoic acid]	ALA	0.000480849	7.99559e-05	0.000763156	0.000403741	0	0.00133249	0.000848239	0.000929768	0	0	0.899047	0.959261	0.38666760795636684	0.3933393758772276	0.5057220546992927	0.5554418880035306	-0.8482921144604936	insig
8(9)-DiHET	(±)8(9)-DiHET[8,9-dihydroxy-5Z,11Z,14Z-eicosatrienoic acid]	ARA	0.0165802	0.0306599	1.16008	0.233084	1.2805	0.0247322	0.0166696	0.0185116	0.0154039	0.015858	1.14772	0.209551	1.1571641969024808	0.1328231427973817	0.3673616204120681	29.842476594924104	4.89929536315319	up
8,9-EET	8,9-EET[(±)8,9-epoxy-5Z,11Z,14Z-eicosatrienoic acid]	ARA	1.45243	3.50068	58.3789	29.4571	76.7191	2.29619	2.1029	0.803039	1.333	1.05923	0.98157	0.429663	1.2510428242537395	0.09516226768059963	0.3673616204120681	22.320295911986776	4.480284248753654	up
LXA4	LXA4[5S,6R,15S-trihydroxy-7E,9E,11Z,13E-eicosatetraenoic acid]	ARA	0.00878623	0	0	0	0	0.0110573	0	0	0	0	2.23607	2.23607	0.06725425037639969	0.8764339234392738	0.9048220724486981	0.7946115740457451	-0.33167828749609574	insig
AA	ARA[Arachidonic Acid]	ARA	456.563	377.742	358.208	426.299	367.258	478.118	433.181	462.18	446.403	429.978	0.10656	0.0449401	1.453238898170035	0.047404786347126235	0.3673616204120681	0.8827525579587501	-0.1799189983881205	insig
6keto-PGF1α	6-keto-PGF1α[6 keto-PGF1α[6-oxo-9α,11α,15S-trihydroxy-prost-13E-en-1-oic acid]	ARA	0.0222848	0.0178838	0.0320034	0.033484	0.033582	0.0271361	0.0339387	0.0376604	0.024711	0.0424585	0.261517	0.22095	0.8092078113220715	0.2817826223932389	0.43298305392131836	0.8392642948498559	-0.25280288991316513	insig
8-iso-PGF2α	8-iso-PGF2α[8-iso 9α,11α,15S-trihydroxy-prosta-5Z,13E-dien-1-oic acid]	ARA	0.198016	0.141593	0.111977	0.210557	0.219428	0.216761	0.243372	0.25298	0.184487	0.248213	0.266739	0.124992	1.3065280021513856	0.07132361892487118	0.3673616204120681	0.7693844299031635	-0.37822346089720993	insig
13,14-dihydro-15-ketoPGD2	13,14-dihydro-15-keto PGD2[11,15-dioxo-9S-hydroxy-5Z-prostenoic acid]	ARA	0	0	0	0	0	0.00492182	0.00460936	0	0.0189965	0.0124247	#DIV/0!	0.916289	1.4055610402976146	0.0711813982488907	0.3673616204120681	0	-Inf	down
6-transLTB4	6-trans-LTB4[5S,12R-dihydroxy-6E,8E,10E,14Z-eicosatetraenoic acid]	ARA	0.00259033	0.00178332	0.0289461	0.00993258	0.0388667	0.00337368	0.00625293	0.00812677	0.00718272	0.0058428	1.01352	0.290449	0.8848456006342165	0.24063207502808917	0.40513397352386327	2.6680317196649734	1.415775818520747	insig
6-trans-12-epiLTB4	6-trans-12-epi LTB4[5S,12S-dihydroxy-6E,8E,10E,14Z-eicosatetraenoic acid]	ARA	0.00186382	0.00217674	0.0202317	0.00927201	0.0448299	0.00224055	0.00534509	0.0108328	0.00667626	0.00592506	1.14333	0.497943	0.755204797269369	0.3055591684985741	0.45576231838462855	2.526593369406269	1.3371934952499096	insig
PGB2	PGB2[15S-hydroxy-9-oxo-5Z,8(12),13E-prostatrienoic acid]	ARA	0.0312624	0.0193166	0.0284597	0.0987872	0.0193971	0.0196739	0.0172538	0	0.0527946	0.0581607	0.851861	0.842013	0.1516308049504843	0.6132858478657968	0.7275163173266602	1.333641779338167	0.41537120582257964	insig
PGD2	PGD2[9α,15S-dihydroxy-11-oxo-prosta-5Z,13E-dien-1-oic acid]	ARA	0	0	0.0243849	0.0245718	0.015185	0	0.0106318	0	0	0	0.959599	2.23607	1.0950718665225505	0.12760806624143853	0.3673616204120681	6.032978602811109	2.592870465561331	up
9-HETE	(±)9-HETE[(±)-9-hydroxy-5Z,7E,11Z,14Z-eicosatetraenoic acid]	ARA	0.149743	0.138764	0.375151	0.428486	0.450036	0.146074	0.242828	0.302264	0.231094	0.218532	0.49406	0.245464	0.6352259126905215	0.3186398144134474	0.4614783519091307	1.3518490332945876	0.43493404875171804	insig
20-COOH-LTB4	20-COOH-LTB4[5S,12R-dihydroxy-6Z,8E,10E,14Z-eicosatetraene-1,20-dioic acid]	ARA	0	0	0	0.0435558	0	0	0.0195844	0	0	0.0237239	2.23607	1.37969	0.07486449312568133	0.9962770465354152	0.9962770465354152	1.0057160189621714	0.008222993143295523	insig
20-OH-LTB4	20-OH-LTB4[5S,12R,20-trihydroxy-6Z,8E,10E,14Z-eicosatetraenoic acid]	ARA	0	0.00243099	0	0	0	0	0	0	0	0	2.23607	#DIV/0!	0.9156737768797157	0.37390096630005887	0.49074501826882744	Inf	Inf	insig
8-HETE	8-HETE[8-hydroxy-5Z,9E,11Z,14Z-eicosatetraenoic acid]	ARA	0.188221	0.164832	0.65415	0.461255	0.935727	0.212188	0.226611	0.37404	0.260781	0.200308	0.676168	0.276375	0.9347486675880193	0.19726613577933994	0.3673616204120681	1.8872238387492555	0.9162655474225889	insig
5-oxoETE	5-oxoETE[5-oxo-6E,8Z,11Z,14Z-eicosatetraenoic acid]	ARA	0.256226	0.0880558	0.442538	0.275797	0.352952	0.16265	0.0729355	0.140314	0.124107	0.239273	0.464305	0.411536	1.0597287392585797	0.08480579992914418	0.3673616204120681	1.9147933519810414	0.9371887022499947	insig
5-HETE	(±)5-HETE[(±)5-hydroxy-6E,8Z,11Z,14Z-eicosatetraenoic acid]	ARA	0.342758	0.358761	0.807958	0.997148	0.902183	0.419877	0.724787	0.889619	0.718281	0.603989	0.454013	0.258521	0.06271653538270137	0.9495371431000963	0.9648522583113881	1.0155682734980502	0.022287230797173048	insig
TXB2	TXB2[9α,11,15S-trihydroxythromba-5Z,13E-dien-1-oic acid]	ARA	0.0207549	0.00893514	0.108527	0.0513378	0.133966	0	0.0195862	0.035282	0.0145842	0.0240943	0.844314	0.692511	1.043097108902473	0.1336790335616741	0.3673616204120681	3.4583936006605063	1.7901020718160663	up
15-keto-PGF2α	15-keto-PGF2α[9S,11R-dihydroxy-15-oxo-5Z,13E-prostadienoic acid]	ARA	0	0	0.0177858	0.00871221	0.0151797	0.0111049	0.0092935	0.0116947	0.0113115	0.0157882	0.995184	0.20217	0.5338314832823413	0.4087250024123715	0.514993503039588	0.7041004811136352	-0.5061467665076247	insig
2,3-dinor-8-iso-PGF2α	2,3-dinor-8-iso-PGF2α[2,3-Dinor-8-Epi-Prostaglandin F2alpha]	ARA	0.0254213	0.0188863	0.0268556	0.0230083	0.0196027	0.0202244	0.0370756	0.0318845	0.0256677	0.0275226	0.153645	0.223807	1.1917655842593295	0.127307251385358	0.3673616204120681	0.7991186832083711	-0.3235183101813475	insig
19(S)-HETE	19(S)-HETE[19S-hydroxy-5Z,8Z,11Z,14Z-eicosatetraenoic acid]	ARA	0.0170596	0.0241771	0.0477082	0.0369657	0.0638024	0.0382065	0.0148514	0.020673	0.0225643	0.0190642	0.491416	0.386886	1.1471879832479714	0.16105458467071684	0.3673616204120681	1.6445393748743458	0.7176835507430339	insig
18-HETE	(±)18-HETE[(±)18-hydroxy-5Z,8Z,11Z,14Z-eicosatetraenoic acid]	ARA	0.00798195	0.0137815	0.0156417	0.0138796	0.0191341	0.010958	0.00546562	0.00843888	0.0093888	0.0104055	0.28688	0.242369	1.4660613969349083	0.0449141770468546	0.3673616204120681	1.5768891850818563	0.6570812791834715	insig
5-isoPGF2VI	5-isoPGF2VI[(8β)-5,9α,11α-trihydroxy-prosta-6E,14Z-dien-1-oic acid]	ARA	0	0.000108992	0.000454723	0.000346684	0.000171535	0.000847812	0.000278531	0.000523478	0.00176318	0.00114453	0.84632	0.633781	1.39378391260895	0.05236121042086363	0.3673616204120681	0.23739475346794528	-2.07464004377198	down
15-deoxy-12,14-PGA2	15-deoxy-Δ12,14-PGA2[15-deoxy-Δ12,14-PGA2[9-oxo-prosta-5Z,10,12Z,14E-tetraen-1-oic acid]	ARA	0	0	0.0176571	0	0.00761099	0	0	0	0	0.0166272	1.53915	2.23607	0.2665116693633948	0.7288213403171874	0.8199240078568358	1.5196882847850661	0.6037754314890067	insig
12-OxoETE	12-OxoETE[12-oxo-5Z,8Z,10E,14Z-eicosatetraenoic acid]	ARA	0.117611	0.150716	0.0505093	0.193646	0.00874268	0.0960479	0.114707	0.106625	0.0453169	0.096198	0.716879	0.295523	0.2595220353995981	0.7400640786558201	0.82520419389941	1.1358249741377962	0.1837405387178469	insig
13,14-dihydro-15-ketoPGF2α	13,14-dihydro-15-keto PGF2α[9α,11α-dihydroxy-15-oxo-prost-5Z-en-1-oic acid]	ARA	0	4.49487e-06	6.19495e-05	6.08499e-05	0	0.000154615	3.44711e-05	8.0492e-05	0.00014354	0.000158632	1.29083	0.478213	1.4096011551677057	0.018441552912200638	0.3673616204120681	0.22263957211788304	-2.1672180537606183	down
tetranor-PGFM	tetranor-PGFM[tetranor-PGFM]	ARA	0.133513	0.0928864	0.170251	0.192264	0.134603	0.0682461	0.147285	0.083315	0.08763	0.0814041	0.263762	0.330033	1.12769541663854	0.04962262508849457	0.3673616204120681	1.5463716604652624	0.6288871033958355	insig
tetranor-12(S)-HETE	tetranor-12(S)-HETE[8S-hydroxy-4Z,6E,10Z-hexadecatrienoic acid]	ARA	0.00214494	0.00266546	0.00271942	0.0039471	0.00316762	0.00364705	0.00190557	0.00199873	0.00145725	0.0018645	0.230404	0.390343	1.2082838754040406	0.16037522082395753	0.3673616204120681	1.3468621408267996	0.42960219012918416	insig
PGE2	PGE2[9-oxo-11α,15S-dihydroxy-prosta-5Z,13E-dien-1-oic acid]	ARA	0.0183894	0.0149478	0.0526383	0.0427205	0.014179	0.0270616	0.0178729	0.0105576	0.0438242	0.0286488	0.625001	0.490183	0.15325517374741052	0.7686523911142454	0.8421756633077818	1.1165135515907358	0.15900076185819398	insig
PGA2	PGA2[9-oxo-15S-hydroxy-5Z,10Z,13E-prostatrienoic acid]	ARA	0.0437982	0.0596246	0.107477	0.299204	0.0610148	0.0336845	0.0399321	0.0476505	0.114361	0.118232	0.928944	0.59167	0.41775368400344937	0.4317047322096091	0.5385623391921855	1.61396630245448	0.6906104573088031	insig
PGF2α	PGF2α[9α,11α,15S-trihydroxy-prosta-5Z,13E-dien-1-oic acid]	ARA	0.00311182	0	0.00420941	0.00615053	0.00825303	0.00614645	0.00766865	0.00800203	0.00702422	0	0.718195	0.572322	0.5115759958205722	0.5034785877797855	0.6099836736562785	0.7532516606631372	-0.40879614641335027	insig
11β-PGE2	11β-PGE2[9-oxo-11S,15S-dihydroxy-5Z,13E-prostadienoic acid]	ARA	0.00912135	0	0.0266568	0.0310124	0.0234579	0.0244087	0.0159776	0.0124326	0.0415158	0.042732	0.720697	0.515165	0.8446343838297223	0.30745870684677323	0.45576231838462855	0.6584263537191821	-0.6029060136553539	insig
5,6-EET	5,6-EET[(±)5,6-epoxy-8Z,11Z,14Z-eicosatrienoic acid]	ARA	17.9547	40.5654	667.249	316.817	811.7	26.2342	23.8122	9.82364	15.2427	12.9329	0.971046	0.402511	1.2598643766331614	0.09332860635438459	0.3673616204120681	21.060534135635795	4.396470121234893	up
8(S),15(S)-DiHETE	8(S),15(S)-DiHETE[8S,15S-dihydroxy-5Z,9E,11Z,13E-eicosatetraenoic acid]	ARA	0.0301287	0.0263906	0	0.033371	0	0.0469223	0.067131	0.0919677	0.0620254	0.0368935	0.923152	0.345591	1.6202992251091854	0.007799798486652439	0.3275915364394024	0.29478055241406476	-1.7622867463745533	down
5(S),15(S)-DiHETE	5(S),15(S)-DiHETE[5S,15S-dihydroxy-6E,8Z,10Z,13E-eicosatetraenoic acid]	ARA	0.0327482	0.0451476	0.0123699	0.0767312	0.0096445	0.0436045	0.0841558	0.153277	0.117854	0.07233	0.775709	0.449822	1.4988318156537228	0.03561713667941189	0.3673616204120681	0.3748580413057205	-1.4155837442890014	down
14(15)-DiHET	(±)14(15)-DiHET[(+/-)14,15-dihydroxy-5Z,8Z,11Z-eicosatrienoic acid]	ARA	0.0276428	0.0562575	3.06227	0.776916	3.61357	0.0487439	0.0316729	0.0216078	0.0199809	0.0187348	1.13379	0.447513	1.1727082899913956	0.12503965963696959	0.3673616204120681	53.55009696403872	5.742817282176827	up
14,15-EET	14,15-EET[(±)14,15-epoxy-5Z,8Z,11Z-eicosatrienoic acid]	ARA	2.50888	5.83113	124.836	54.0811	162.553	3.69876	3.38674	1.32571	2.21034	1.73174	1.02324	0.418291	1.228889620131572	0.10270455969683215	0.3673616204120681	28.317163671659447	4.823604863071145	up
12-HHT	12-HHT[12-Hydroxy-5,8,10-heptadecatrienoic acid]	ARA	0.0451376	0.0516505	0.0159702	0.0572819	0.0123539	0.0560309	0.157182	0.176926	0.16035	0.118122	0.571835	0.362621	1.7558857293681864	0.007699644471207844	0.3275915364394024	0.272795494171736	-1.8741082796666872	down
12-HETE	(±)12-HETE[(±)12-hydroxy-5Z,8Z,10E,14Z-eicosatetraenoic acid]	ARA	0.230259	0.202372	0.64525	0.503726	0.875609	0.223539	0.311854	0.437763	0.30939	0.240311	0.578378	0.2772	0.8583013781771996	0.22136167061935877	0.3873829235838778	1.6135564519489385	0.6902440528927709	insig
5,6-DiHETrE	5,6-DiHETrE[(±)5,6-dihydroxy-8Z,11Z,14Z-eicosatrienoic acid]	ARA	0.058786	0.145558	1.32487	1.18767	1.77714	0.0602812	0.0421073	0.0171122	0.0440952	0.0368529	0.845396	0.387688	1.3396097743861428	0.06485508748626422	0.3673616204120681	22.41980998504186	4.486702145787192	up
15-HETE	(±)15-HETE[(±)15-hydroxy-5Z,8Z,11Z,13E-eicosatetraenoic acid]	ARA	0.627831	0.543632	1.27905	1.43552	1.56246	0.681921	1.02049	1.33839	1.02634	0.805906	0.432983	0.257152	0.22730110022874142	0.6468413591067543	0.7477248738298261	1.118087711186616	0.16103336844088748	insig
15-keto-PGE2	15-keto-PGE2[9,15-dioxo-11R-hydroxy-5Z,13E-prostadienoic acid]	ARA	0.0679124	0.0521263	0.0182817	0.0905478	0.00536442	0.0473043	0.0293022	0.0532031	0.018067	0.0573625	0.748504	0.407495	0.10210788724733943	0.7504378675348771	0.8294313272753905	1.1412673592669034	0.19063680451425696	insig
15-oxoETE	15-oxoETE[15-oxo-5Z,8Z,11Z,13E-eicosatetraenoic acid]	ARA	0.0653812	0.0277949	0.0786149	0.0556873	0.0667984	0.0725309	0.034474	0.0752475	0.0420912	0.0712759	0.325819	0.325902	0.10541051307348878	0.9829168405035555	0.990780175227584	0.9954576438717845	-0.006568163448005338	insig
16-HETE	(±)16-HETE[(±)16-hydroxy-5Z,8Z,11Z,14Z-eicosatetraenoic acid]	ARA	0.0423309	0.0463519	0.128801	0.111184	0.142986	0.0436846	0.0559792	0.0758167	0.0642532	0.0514266	0.498514	0.211805	0.9775631756288248	0.1635263806804963	0.3673616204120681	1.6199116763941948	0.6959151541581461	insig
11-keto-TXB2	11-keto-TXB2[9S,15S-Dihydroxy-11-Oxo-Thromboxa-5Z,13E-Dien-1-Oic Acid]	ARA	0.00661333	0.00668434	0.0382518	0.0291181	0.0432972	0.00723944	0.00530005	0.00578919	0.0189535	0.00670803	0.698803	0.651003	1.0982503820217018	0.10888848488955552	0.3673616204120681	2.8180074793443333	1.4946754407457252	up
LXB4	LXB4[5S,14R,15S-trihydroxy-6E,8Z,10E,12E-eicosatetraenoic acid]	ARA	0	0	0.0198028	0	0.0268269	0	0	0	0	0	1.39496	#DIV/0!	1.038914500200372	0.18420492558800053	0.3673616204120681	Inf	Inf	up
17-HETE	(±)17-HETE[(±)17-hydroxy-5Z,8Z,11Z,14Z-eicosatetraenoic acid]	ARA	0.00369865	0.00952183	0.0073842	0.00515825	0.0112837	0.00282559	0.00224335	0.00255318	0.00238293	0.00223074	0.417687	0.101534	1.718264992811034	0.02280065043216169	0.3673616204120681	3.0277276173196688	1.598235422358744	up
LTB4	LTB4[5S,12R-dihydroxy-6Z,8E,10E,14Z-eicosatetraenoic acid]	ARA	0.000752071	0	0	0	0	0	0	0	0	0	2.23607	#DIV/0!	0.3029026934654537	0.373900966300059	0.49074501826882744	Inf	Inf	insig
11,12-EET	11,12-EET[(±)11,12-epoxy-5Z,8Z,14Z-eicosatrienoic acid]	ARA	2.56118	6.34709	95.7692	50.5227	128.26	4.56375	3.82265	1.47045	2.55596	2.07438	0.97223	0.438703	1.2535391096135864	0.09448049524216007	0.3673616204120681	19.566272539020165	4.290297037276943	up
19(R)-hydroxyPGF2α	19(R)-hydroxy PGF2α[9α,11α,15S,19R-tetrahydroxy-prosta-5Z,13E-dien-1-oic acid]	ARA	0.0253108	0.0209279	0.0284178	0.0207175	0.02794	0.0269817	0.027457	0.0246829	0.0231367	0.022852	0.150044	0.0851261	0.015902214085635632	0.8565923985010702	0.8919887786044203	0.9856416734616447	-0.020864839640428526	insig
20-COOH-AA	20-COOH-AA[20-Carboxyarachidonic Acid]	ARA	0.139252	3.62019	0.113688	0.357009	0.0872942	0.173868	0.138711	0.100606	0.235448	0.0734199	1.78898	0.439957	0.9327811118791551	0.35688679653798266	0.49074501826882744	5.979381319171199	2.579996217878468	insig
13,14-dihydro-15-ketoPGE2	13,14-dihydro-15-keto PGE2[9,15-dioxo-11R-hydroxy-5Z-prostenoic acid]	ARA	0	0	0	0	0	0	0	0	0.0268272	0	#DIV/0!	2.23607	0.8530775530347733	0.373900966300059	0.49074501826882744	0	-Inf	insig
20-HETE	20-HETE[20-hydroxy-5Z,8Z,11Z,14Z-eicosatetraenoic acid]	ARA	0.0520433	0.208147	0.0895474	0.147587	0.177483	0.092878	0.0692252	0.107853	0.0910919	0.0923477	0.472433	0.152309	1.1697020363056814	0.19766718777457767	0.3673616204120681	1.4883433115160414	0.5737073468043709	insig
11(S)-HETE	11(S)-HETE[11S-hydroxy-5Z,8Z,12E,14Z-eicosatetraenoic acid]	ARA	0.165793	0.133448	0.352379	0.330725	0.506037	0.185605	0.245583	0.33699	0.252605	0.194255	0.509092	0.248643	0.44659737045771675	0.4859405171175034	0.5944515063767517	1.2249672723866685	0.2927432050676944	insig
11(12)-DiHET	(±)11(12)-DiHET[11,12-dihydroxy-5Z,8Z,14Z-eicosatrienoic acid]	ARA	0.0279138	0.036593	1.71951	0.437188	2.11726	0.0455611	0.0253795	0.0212659	0.0220477	0.0183034	1.13335	0.412758	1.1632950077498314	0.12834750151355478	0.3673616204120681	32.7289567687201	5.03249571228438	up
11-deoxyPGE1	11-deoxy PGE1[9-oxo-15S-hydroxy-prost-13E-en-1-oic acid]	DGLA	0.0111707	0.00903172	0.0236371	0.0215943	0.0217482	0.00762724	0.00649256	0.0131944	0.0114229	0.0226162	0.389214	0.521107	0.6500789330360511	0.2506552246948629	0.4095449535752194	1.4209831876357477	0.5068894854336004	insig
D-γ-LA	DGLA[Dihomo-γ-Linolenic Acid]	DGLA	288.73	179.897	201.19	247.08	197.672	233.308	219.9	258.541	226.307	262.256	0.199052	0.0800014	0.930283319588128	0.4608613109090681	0.5692992664170842	0.928566701765452	-0.10692254783932556	insig
15(S)-HETrE	15(S)-HETrE[15S-hydroxy-8Z,11Z,13E-eicosatrienoic acid]	DGLA	0.092756	0.0666211	0.14828	0.152074	0.178644	0.0716926	0.105442	0.193165	0.107006	0.104315	0.362425	0.390322	0.09709621813997503	0.7056388899458726	0.8009954966953149	1.0975800655311716	0.1343261843452229	insig
PGK1	PGK1[9,11-dioxo-15S-hydroxy-prost-13E-en-1-oic acid]	DGLA	0.140222	0	0.133621	0.131089	0	0	0	0.145063	0	0	0.913799	2.23607	0.47824819623134474	0.27212112190666293	0.4285907670029941	2.791425723458319	1.4810021682178072	insig
TXB1	TXB1[9S,11,15S-trihydroxy-thrombox-13E-enoic acid]	DGLA	0	0	0.11496	0	0	0	0	0	0	0	2.23607	#DIV/0!	0.7382715466384022	0.373900966300059	0.49074501826882744	Inf	Inf	insig
8(S)-HETrE	8(S)-HETrE[8S-hydroxy-9E,11Z,14Z-eicosatrienoic acid]	DGLA	0.062487	0.0375636	0.0706906	0.0897457	0.0599837	0.0568903	0.0795312	0.125274	0.0885941	0.0863984	0.294468	0.282187	1.2735118934939016	0.13516743538938256	0.3673616204120681	0.7338661907431768	-0.44641106117808427	insig
15-keto-PGF1α	15-keto-PGF1α[9S,11R-dihydroxy-15-oxo-13E-prostaenoic acid]	DGLA	0	0.0057884	0	0	0	0	0	0	0	0	2.23607	#DIV/0!	0.9156737768797157	0.373900966300059	0.49074501826882744	Inf	Inf	insig
PGF1α	PGF1α[9α,11α,15S-trihydroxy-prost-13E-en-1-oic acid]	DGLA	0	0	0	0	0	0	0	0.00667173	0.00718372	0.0108985	#DIV/0!	0.970507	1.4529860421610374	0.08257320466878496	0.3673616204120681	0	-Inf	down
PGE1	PGE1[9-oxo-11α,15S-dihydroxy-prost-13E-en-1-oic acid]	DGLA	0	0	0	0.00486139	0	0	0	0	0	0	2.23607	#DIV/0!	0.5619661997050094	0.373900966300059	0.49074501826882744	Inf	Inf	insig
PGD1	PGD1[9α,15S-dihydroxy-11-oxo-prost-13E-en-1-oic acid]	DGLA	0	0	0	0	0	0	0	0	0.024166	0.0160051	#DIV/0!	1.41562	1.174258759943313	0.1893535085858105	0.3673616204120681	0	-Inf	down
7(8)-DiHDPE(A)	(±)7(8)-DiHDPE(A)[(+/-)-7(8)-dihydroxy-4Z,10Z,13Z,16Z,19Z-Docosapentaenoic Acid]	DHA	0	0.00248806	0.143248	0.0310178	0.0998995	0	0	0	0	0	1.14878	#DIV/0!	1.1863682546505792	0.1234551375015503	0.3673616204120681	Inf	Inf	up
RvD5	RvD5[7S,17S-dihydroxy-4Z,8E,10Z,13Z,15E,19Z-docosahexaenoic acid]	DHA	0	0.00194408	0	0	0	0	0	0.00659875	0.00238536	0.00200352	2.23607	1.22743	0.9848077413733641	0.21495858940856716	0.3869254609354209	0.17693339778136857	-2.4987216993982804	insig
RvD1	RvD1[7S,8R,17S-trihydroxy-4Z,9E,11E,13Z,15E,19Z-docosahexaenoic acid]	DHA	0.00073391	0.00113326	0	0.00384251	0	0.00181753	0.00165338	0.00159709	0.000672973	0.000822468	1.38929	0.399738	0.1226691486437451	0.8285576253300542	0.8756166341818764	0.8699228711527887	-0.2010406000617212	insig
10-HDHA	(±)10-HDHA/HDoHE[ (+/-)-10-Hydroxy-4Z,7Z,11E,13Z,16Z,19Z-Docosahexaenoic Acid]	DHA	0.0284519	0.0772888	0.148735	0.138741	0.162689	0.0674243	0.0519439	0.0710786	0.066843	0.0637676	0.509108	0.114201	1.1894072072637725	0.13725086724087837	0.3673616204120681	1.731482800098625	0.7920080564143418	insig
7-HDHA	(±)7-HDHA/HDoHE[(±)7-hydroxy-4Z,8E,10Z,13Z,16Z,19Z-docosahexaenoic acid]	DHA	0.0299139	0.0685184	0.193574	0.13483	0.156061	0.0777533	0.0488507	0.0663251	0.0643973	0.0555242	0.56965	0.176136	1.1874413912076907	0.14351260408930203	0.3673616204120681	1.8631795565950195	0.8977667150345435	insig
4-HDHA	(±)4-HDHA/HDoHE[(±)4-hydroxy-5E,7Z,10Z,13Z,16Z,19Z-docosahexaenoic acid]	DHA	0.0407826	0.105419	0.228355	0.15705	0.1311	0.100933	0.0721756	0.0781804	0.0831963	0.078957	0.519145	0.132185	1.1598678205809865	0.18143544057250965	0.3673616204120681	1.6029003541532993	0.6806847417512054	insig
20-HDHA	(±)20-HDHA/HDoHE[(+/-)20-Hydroxy-4Z,7Z,10Z,13Z,16Z,18E-Docosahexaenoic Acid]	DHA	0.206295	0.536319	0.589614	0.792664	0.376777	0.487392	0.326546	0.508958	0.507674	0.44412	0.442929	0.167957	0.43834814615653594	0.6832553476196275	0.7826379436370279	1.0997850325154233	0.1372215575392786	insig
19(20)-EpDPE(A)	(±)19(20)-EpDPE(A)[(+/-)-19(20)-Epoxy-4Z,7Z,10Z,13Z,16Z-Docosapentaenoic Acid]	DHA	0.124073	0.456671	18.1502	4.96506	18.172	0.353476	0.222829	0.101085	0.152071	0.130958	1.09117	0.524565	1.20292021635685	0.11582028812070383	0.3673616204120681	43.59341073155815	5.446038178895974	up
DHA	DHA[Docosahexaenoic Acid]	DHA	368.184	437.897	662.856	645.285	570.887	670.68	480.875	541.23	511.259	573.816	0.24106	0.131444	0.04735134086164864	0.7891061160565903	0.8498065865224819	0.9666105217114883	-0.04899339606795943	insig
19(20)-DiHDPE(A)	(±)19(20)-DiHDPE(A)[(+/-)-19(20)-dihydroxy-4Z,7Z,10Z,13Z,16Z-Docosapentaenoic Acid]	DHA	0.0122286	0.0225733	1.25373	0.240164	0.97621	0.0235687	0.0152594	0.0145059	0.0122028	0.0152678	1.15024	0.267745	1.1627029251697392	0.13308277783362796	0.3673616204120681	30.99952867872846	4.9541743756117045	up
17-HDHA	(±)17-HDHA/HDoHE[(±)17-hydroxy-4Z,7Z,10Z,13Z,15E,19Z-docosahexaenoic acid]	DHA	0.122914	0.356976	0.578477	0.428204	0.442022	0.311021	0.17837	0.305855	0.31082	0.231435	0.433863	0.224973	1.1149097494922082	0.19711682508256367	0.3673616204120681	1.4419391894130338	0.5280103233983218	insig
7,8-EpDPE	(±)7,8-EpDPE[(±)7(8)-epoxy-4Z,10Z,13Z,16Z,19Z-docosapentaenoic acid]	DHA	0.161419	0.473798	12.8176	5.58161	14.3978	0.302146	0.349982	0.112234	0.2311	0.14686	1.00172	0.439732	1.2466249786536887	0.09732468761689543	0.3673616204120681	29.26694720606437	4.871200362999438	up
16(17)-EpDPE	16(17)-EpDPE[(±)16,17-epoxy-4Z,7Z,10Z,13Z,19Z-docosapentaenoic acid]	DHA	0.305258	1.17985	34.0732	12.4364	33.1962	0.747992	0.586052	0.266368	0.339387	0.293534	1.02158	0.471867	1.2448315409000208	0.10036009416856902	0.3673616204120681	36.35416103374331	5.184048596836386	up
16-HDHA	(±)16-HDHA/HDoHE[(+/-)-16-Hydroxy-4Z,7Z,10Z,13Z,17E,19Z-Docosahexaenoic Acid]	DHA	0.0460137	0.114862	0.194797	0.167496	0.160734	0.100313	0.0681974	0.10826	0.103425	0.0872286	0.426334	0.172676	1.1188628895393604	0.17539962527949118	0.3673616204120681	1.4631328434510351	0.5490607632476385	insig
PDX	PDX[10(S),17(S)-dihydroxy-4Z,7Z,11E,13Z,15E,19Z-docosahexaenoic acid]	DHA	0.00171851	0.00106946	0.0432934	0.00866308	0.0905131	0.00182194	0.00195118	0.00216919	0.00195877	0.00225766	1.32491	0.0872724	1.0012663663160009	0.1915757091927213	0.3673616204120681	14.298753642204206	3.837817494158465	up
13-HDHA	(±)13-HDHA/HDoHE[(+/-)-13-hydroxy-4Z,7Z,10Z,14E,16Z,19Z-docosahexaenoic acid]	DHA	0.0312149	0.0776701	0.144032	0.13283	0.0940941	0.0648239	0.049395	0.0681114	0.0694548	0.0573888	0.471797	0.135526	1.1164830233886558	0.1681627612556199	0.3673616204120681	1.552008995194319	0.6341369191775075	insig
13(14)-DiHDPE(A)	(±)13(14)-DiHDPE(A)[(+/-)-13(14)-dihydroxy-4Z,7Z,10Z,16Z,19Z-Docosapentaenoic Acid]	DHA	0.00127009	0.00322762	0.27878	0.0566211	0.244992	0.00295917	0.00234355	0.00294486	0.00206471	0.00210599	1.15119	0.177411	1.1659436699050656	0.1300656160477151	0.3673616204120681	47.099169893458594	5.557629727949536	up
11-HDHA	(±)11-HDHA/HDoHE[(+/-)-11-Hydroxy-4Z,7Z,9E,13Z,16Z,19Z-Docosahexaenoic Acid]	DHA	0.0319889	0.0939912	0.152094	0.139512	0.102583	0.0718002	0.063558	0.0800999	0.0685093	0.0709646	0.452438	0.0848262	1.1229132775617363	0.1921678247120813	0.3673616204120681	1.465543948531727	0.5514362320179608	insig
14(S)-HDHA	(±)14-HDHA/HDoHE[14S-hydroxy-4Z,7Z,10Z,12E,16Z,19Z-docosahexaenoic acid]	DHA	0.0444444	0.109593	0.157416	0.159972	0.113938	0.0950031	0.0624201	0.111576	0.0915371	0.0887771	0.400838	0.197111	0.9272957066768229	0.27813180921019903	0.4326494809936429	1.3027940402364564	0.38160902510668143	insig
8-HDHA	(±)8-HDHA/HDoHE[(+/-)-8-Hydroxy-4Z,6E,10Z,13Z,16Z,19Z-Docosahexaenoic Acid]	DHA	0.0685716	0.162652	0.428466	0.353626	0.402125	0.113585	0.118111	0.158282	0.13225	0.128723	0.560768	0.133989	1.2580008262819204	0.09737821191646993	0.3673616204120681	2.1744162455062295	1.120628139926423	up
17(18)-EpETE	17(18)-EpETE[(±)17,18-epoxy-5Z,8Z,11Z,14Z-eicosatetraenoic acid]	EPA	0.00457534	0.0069091	0.0542313	0.0238834	0.0417249	0.00461871	0.00430203	0.0039379	0.00358748	0.00355404	0.823636	0.115035	1.308577141654025	0.08279839422810123	0.3673616204120681	6.566150525384488	2.715047823279238	up
PGD3	PGD3[9S,15S-dihydroxy-11-oxo-5Z,13E,17Z-prostatrienoic acid]	EPA	0	0	0	0.0438453	0	0.0320454	0	0	0	0	2.23607	2.23607	0.27899368133590574	0.8339206039827394	0.8756166341818764	1.3682227996339607	0.45230317595102304	insig
14(15)-EpETE	(±)14(15)-EpETE[(+/-)-14(15)-Epoxy-5Z,8Z,11Z,17Z-Eicosatetraenoic Acid]	EPA	0.00262261	0.01008	0.378185	0.130667	0.355105	0.00744567	0.00411425	0.0017022	0.0035213	0.0021969	1.03844	0.595464	1.2371164272130772	0.10287196417413266	0.3673616204120681	46.18788005582378	5.529442425375301	up
8-HEPE	(±)8-HEPE[(±)-8-hydroxy-5Z,9E,11Z,14Z,17Z-eicosapentaenoic acid]	EPA	0	0.00172116	0	0	0.0247335	0	0	0	0	0	2.05904	#DIV/0!	0.7435367704542432	0.33855650785781904	0.48475136352369547	Inf	Inf	insig
TxB3	TxB3[9α,11,15S-trihydroxythromba-5Z,13E,17Z-trien-1-oic acid]	EPA	0	0	0	0	0	0.132334	0	0	0	0	#DIV/0!	2.23607	0.32180951926762197	0.373900966300059	0.49074501826882744	0	-Inf	insig
PGF3α	PGF3α[9α,11α,15S-trihydroxy-prosta-5Z,13E,17Z-trien-1-oic acid]	EPA	1.24008	0.909437	1.16418	1.00759	1.58269	1.26611	1.24854	1.32198	1.21066	1.17174	0.219596	0.0456991	0.45089754950586647	0.621342183279501	0.7275163173266602	0.9493407793727561	-0.07500203876864907	insig
11-HEPE	(±)11-HEPE[(±)-11-hydroxy-5Z,8Z,12E,14Z,17Z-eicosapentaenoic acid]	EPA	0	0	0.0798325	0.0186186	0.325355	0	0	0	0	0	1.6332	#DIV/0!	0.892241296531364	0.2427990444374029	0.40513397352386327	Inf	Inf	insig
14(15)-DiHETE	(±)14(15)-DiHETE[(+/-)-14,15-dihydroxy-5Z,8Z,11Z,17Z-eicosatetraenoic acid]	EPA	0.000505081	0.000971106	0.0014592	0.00064737	0.00122855	0.000654325	0	0	0	0	0.41115	2.23607	1.7926527555054508	0.006286422785177888	0.3275915364394024	7.353074507856747	2.878347603662592	up
5-HEPE	(±)5-HEPE[(±)-5-hydroxy-6E,8Z,11Z,14Z,17Z-eicosapentaenoic acid]	EPA	0.00192826	0.00268165	0.00345797	0.00510174	0	0.00236845	0.00342865	0.00464399	0.0048967	0.00385871	0.715512	0.263636	0.93502658586092	0.25352782840370724	0.4095449535752194	0.6860430688726591	-0.5436289451677341	insig
5,6-DIHETE	(±)5,6-DIHETE[(±)5,6-dihydroxy-8Z,11Z,14Z,17Z-eicosatetraenoic acid]	EPA	0	0.027327	0.133325	0.124241	0.184836	0	0	0	0	0.0128416	0.824401	2.23607	1.3812690744268026	0.057482222884005604	0.3673616204120681	36.57870068425783	5.192931924767053	up
9-HEPE	(±)9-HEPE[(±)-9-hydroxy-5Z,7E,11Z,14Z,17Z-eicosapentaenoic acid]	EPA	0.00222158	0.00178015	0.0081841	0	0.0229246	0	0	0	0	0	1.33983	#DIV/0!	1.035114674262491	0.17045774467699454	0.3673616204120681	Inf	Inf	up
17(18)-DiHETE	(±)17(18)-DiHETE[(+/-)-17,18-dihydroxy-5Z,8Z,11Z,14Z-eicosatetraenoic acid]	EPA	0.00250333	0.00814347	0.00463226	0.00276779	0.00382047	0.0055741	0.00135442	0.00130464	0.00122757	0.00116748	0.519664	0.907525	1.4171245557804284	0.13126356456160285	0.3673616204120681	2.057478220588258	1.040877159096176	up
15-HEPE	(±)15-HEPE[(±)-15-hydroxy-5Z,8Z,11Z,13E,17Z-eicosapentaenoic acid]	EPA	0	0.000342379	0.00918915	0.00352719	0.0238102	0	0	0	0	0	1.34263	#DIV/0!	1.0392645612650486	0.17115513869445395	0.3673616204120681	Inf	Inf	up
12-HEPE	(±)12-HEPE[(±)-12-hydroxy-5Z,8Z,10E,14Z,17Z-eicosapentaenoic acid]	EPA	0	0.00195471	0	0.00233204	0	0	0.00267622	0.00280785	0	0	1.37812	1.36996	0.11289144875921114	0.7868741398849594	0.8498065865224819	0.781672444271701	-0.3553639144947987	insig
RvE1	RvE1[5S,12R,18R-trihydroxy-6Z,8E,10E,14Z,16E-eicosapentaenoic acid]	EPA	0.189734	0.169177	1.30531	0.473012	1.68816	0.373753	0.423164	0.278699	0.300139	0.187782	0.904458	0.289792	0.9857849652415911	0.2185378549051703	0.3873829235838778	2.4466278394335204	1.2907946674013429	insig
18-HEPE	(±)18-HEPE[(±)-18-hydroxy-5Z,8Z,11Z,14Z,16E-eicosapentaenoic acid]	EPA	0	0	0.0585464	0.0278635	0.101582	0	0	0.00353872	0	0	1.1482	2.23607	1.1368307602588954	0.1286274163339045	0.3673616204120681	53.124249336976675	5.73129864541617	up
11(12)-DiHETE	(±)11(12)-DiHETE[(+/-)-11,12-dihydroxy-5Z,8Z,14Z,17Z-eicosatetraenoic acid]	EPA	0	0.00137108	0.0405143	0.0122043	0.0772198	0	0	0	0	0	1.24944	#DIV/0!	1.1020555177153337	0.14801034473523403	0.3673616204120681	Inf	Inf	up
EPA	EPA[Eicosapentaenoic Acid]	EPA	6.50369	5.60049	6.792	7.34624	6.53849	6.79264	6.88408	7.66179	7.60565	6.79407	0.0963528	0.0623577	1.2747674164513596	0.12973888369575085	0.3673616204120681	0.9172505953764891	-0.1246121589769898	insig
γ-LA	GLA[γ-Linolenic Acid]	GLA	9.62622	13.3062	11.1861	8.60748	8.00567	6.66071	8.23299	9.09744	8.47152	7.72726	0.210733	0.113715	1.2161576773751552	0.09409358353564992	0.3673616204120681	1.2622999813650524	0.3360548027127706	insig
13(S)-HOTrE(γ)	13(S)-HOTrE(γ)[13S-hydroxy-6Z,9Z,11E-octadecatrienoic acid]	GLA	0.00189434	0.00239976	0.0141422	0.00666815	0.0113032	0.00196125	0.00321417	0.00507767	0.00342777	0.00331792	0.74107	0.326435	0.9852220722582535	0.18472598511953392	0.3673616204120681	2.1417822038476295	1.0988117810197904	insig
13(S)-HODE	13(S)-HODE[13S-hydroxy-9Z,11E-octadecadienoic acid]	LA	0.0767226	0.0686138	0.251452	0.134968	0.284167	0.0612976	0.0946543	0.135047	0.108842	0.0779904	0.610065	0.296844	0.8879710943357402	0.2082558371239474	0.3802932677915561	1.7075546543726994	0.7719317561613733	insig
12(13)-DiHOME	(±)12(13)-DiHOME[12,13-dihydroxy-9Z-octadecenoic acid]	LA	1.31389	2.23503	150.269	15.6932	136.459	1.43524	0.949722	0.829836	0.710876	0.716083	1.23189	0.322906	1.1260384290907648	0.14836302672406862	0.3673616204120681	65.91686231792757	6.042575665896035	up
trans-EKODE-(E)-Ib	trans-EKODE-(E)-Ib[9-oxo-11-(3-pentyl-2-oxiranyl)-10E-undecenoic acid]	LA	0.00378333	0	0.0566759	0.00665347	0.0995338	0.00386514	0.00867783	0.0100574	0.0058977	0.00495007	1.30985	0.387839	0.8979108741280003	0.2443665237128064	0.40513397352386327	4.9822318341804275	2.316792154906845	insig
12,13-EpOME	12,13-EpOME[(±)12(13)epoxy-9Z-octadecenoic acid]	LA	0.388971	0.837543	18.2006	6.43634	23.0652	0.473862	0.369103	0.149779	0.264588	0.161381	1.0555	0.488082	1.21504183950185	0.10881248280475567	0.3673616204120681	34.48805747651179	5.108024966860219	up
9(S),12(S),13(S)-TriHOME	9(S),12(S),13(S)-TriHOME[9S,12S,13S-Trihydroxy-10E-Octadecenoic Acid]	LA	0.271478	0.223223	0.69603	0.98015	0.921449	0.209878	0.11886	0.224886	0.297684	0.294106	0.574654	0.319808	1.2028895716518784	0.06939722067071563	0.3673616204120681	2.6997478980744454	1.4328246949877084	up
13(S)-HpODE	13(S)-HpODE[13S-hydroperoxy-9Z,11E-octadecadienoic acid]	LA	0.022282	0.0146515	0	0.0272569	0	0.0125017	0	0.0207944	0	0	0.977562	1.43835	0.46164340755875816	0.4087183872730916	0.514993503039588	1.9278664153599836	0.9470050886142826	insig
9(S),10(S),13(S)-TriHOME	9(S),10(S),13(S)-TriHOME[9（S）,10(S),13(S)-Trihydroxy-11-Octadecenoic Acid]	LA	0.102124	0.0709741	0.104172	0.245187	0.147299	0.0874851	0.105008	0.112717	0.100825	0.0805782	0.506568	0.13451	0.6075295695070617	0.29731830999149006	0.45135068745696083	1.3763620075400855	0.4608599742508862	insig
9-HODE	(±)9-HODE[(±)-9-hydroxy-10E,12Z-octadecadienoic acid]	LA	0.0877	0.0782511	0.25391	0.154124	0.248631	0.0711401	0.109609	0.150519	0.127308	0.0887881	0.513209	0.285237	0.8174634249454013	0.22896652584960306	0.3952024966719176	1.5028669295335628	0.5877172723273651	insig
9,10-EpOME	9,10-EpOME[(±)9,10-epoxy-12Z-octadecenoic acid]	LA	0.466829	0.985458	21.8507	8.32978	30.172	0.510882	0.409189	0.165681	0.293806	0.182587	1.06592	0.473359	1.206402837224982	0.11034469829324273	0.3673616204120681	39.56404467961129	5.306118016963539	up
9,10-DiHOME	9,10-DiHOME[(±)9,10-dihydroxy-12Z-octadecenoic acid]	LA	1.03885	2.96853	91.7392	10.961	87.8531	1.00375	0.728695	0.644414	0.549382	0.612463	1.19807	0.251	1.1457967655828984	0.14082772071262012	0.3673616204120681	54.98069045586739	5.780853119435593	up
9-oxoODE	9-oxoODE[9-oxo-10E,12Z-octadecadienoic acid]	LA	0.0081846	0.00869638	0.00245955	0.00914686	0	0.00863975	0.00386552	0.0071767	0.00509339	0.00528929	0.734357	0.313736	0.1050489129709423	0.883278689771348	0.9048220724486981	0.9475379536192925	-0.07774436331687092	insig
LA	LA[Linoleic Acid]	LA	293.829	203.185	196.574	233.82	228.648	258.07	223.923	241.393	265.162	217.919	0.166382	0.0854188	0.6839919607707566	0.623585414851423	0.7275163173266602	0.9582161765740514	-0.0615769256811318	insig
13-oxoODE	13-oxoODE[13-oxo-9Z,11E-octadecadienoic acid]	LA	0.0034786	0.00363894	0.00177381	0.00404052	0	0.00378469	0.00204889	0.00292685	0.00243232	0.00271315	0.651812	0.233771	0.15622754919533854	0.8187765653076118	0.8742868409216872	0.9299570545450379	-0.10476400084462179	insig
5-HETrE	5-HETrE[5S-hydroxy-6E,8Z,11Z-eicosatrienoic acid]	MA	0.00767585	0.00447896	0.0101088	0.0136624	0.0137655	0.00635881	0.0132837	0.0202668	0.0151362	0.0105014	0.400807	0.39589	0.9518749226723763	0.31205220223502433	0.4571927614141054	0.758105144970525	-0.3995301388292053	insig

## Sheet: Table S4
Table S4. Information of transcriptomic sequencing.
Sample	Raw Reads	Clean Reads	Clean Base/G	Error Rate/%	Q20/%	Q30/%	GC/%	Unique Mapped Reads	Mapped Rate/%
A1	77682090	75983874	11.4	0.02	98.01	94.36	51.74	70051685	92.19
A2	84491636	82273266	12.34	0.02	98.06	94.47	51.5	76979687	93.57
A3	62993668	61340398	9.2	0.03	97.96	94.19	49.05	57441282	93.64
A4	91731658	89225616	13.38	0.02	98.04	94.39	52.02	82982898	93
A5	53319680	51848386	7.78	0.03	97.77	93.79	48.84	47797421	92.19
S1	57856924	56416690	8.46	0.02	98.13	94.72	51.77	52099605	92.35
S2	91593272	88888334	13.33	0.03	97.76	93.88	51.33	82823685	93.18
S3	75578916	73827568	11.07	0.02	98.06	94.43	52.09	69011454	93.48
S4	87780428	85635448	12.85	0.02	98.09	94.52	52.3	79738711	93.11
S5	80292648	78264432	11.74	0.02	98.1	94.58	52.2	72959146	93.22
Q20: The percentage of bases with a Phred quality score above 20%.
Q30: The percentage of bases with a Phred quality score above 30%.

## Sheet: Tabble S5
Table S5. Information of transcriptomic sequencing between two groups
ID	W1_fpkm	W2_fpkm	W3_fpkm	W4_fpkm	W5_fpkm	S1_fpkm	S2_fpkm	S3_fpkm	S4_fpkm	S5_fpkm	W1_count	W2_count	W3_count	W4_count	W5_count	S1_count	S2_count	S3_count	S4_count	S5_count	Summer vs. Winter log2FoldChange	pvalue	padj	regulated	chr	start	end	strand	gene_name	gene_description	KEGG	KEGG pathway	NR	Swissprot	Tremble	KOG	GO	Pfam	TF-Family
novel.1650	0.732	0.8361	1.0337	0.7753	0.9241	1.857	2.2744	2.32	1.5254	2.5865	65	120	120	105	114	218	296	221	212	203	1.39846	1.01148e-11	1.72751e-07	up	NC_056060.1	2243619	2269312	-	--	--	K09228 KRAB domain-containing zinc finger protein | (RefSeq) KRAB domain containing protein isoform 1 (A)	ko05168: Herpes simplex virus 1 infection	reverse transcriptase-like [Bos taurus]	--	A0A4W2CZQ7_BOBOX RecName: Full=RNA-directed DNA polymerase {ECO:0000256|ARBA:ARBA00012493}; EC=2.7.7.49 {ECO:0000256|ARBA:ARBA00012493};	--	--	--	THAP
novel.1879	5.7316	4.4553	4.1205	4.5194	5.4443	8.8906	8.3414	8.4711	7.0579	10.4866	316	397	297	380	417	648	674	501	609	511	0.942295	1.22815e-09	1.04878e-05	false	NC_056061.1	32380220	32399671	+	--	--	K05616 solute carrier family 1 (neutral amino acid transporter), member 5 | (RefSeq) SLC1A5; neutral amino acid transporter B(0) (A)	ko04974: Protein digestion and absorption; ko05230: Central carbon metabolism in cancer	uncharacterized protein LOC112587476 [Bubalus bubalis]	AAAT_BOVIN RecName: Full=Neutral amino acid transporter B(0); Short=ATB(0); AltName: Full=Sodium-dependent neutral amino acid transporter type 2; AltName: Full=Solute carrier family 1 member 5;	A0A836D354_SHEEP SubName: Full=Uncharacterized protein {ECO:0000313|EMBL:KAG5205501.1};	Glutamate/aspartate and neutral amino acid transporters	GO:0016021,integral component of membrane; GO:0042470,melanosome; GO:0005886,plasma membrane; GO:0015183,L-aspartate transmembrane transporter activity; GO:0015186,L-glutamine transmembrane transporter activity; GO:0046872,metal ion binding; GO:0015175,neutral amino acid transmembrane transporter activity; GO:0015293,symporter activity; GO:0006868,glutamine transport; GO:0140009,L-aspartate impor…	--	--
CDC40	11.1657	11.2702	9.4558	10.0458	10.7594	13.5155	13.3062	12.8671	13.2002	12.6185	868	1416	961	1191	1162	1389	1516	1073	1606	867	0.419434	6.61025e-09	3.76321e-05	false	NC_056061.1	27288316	27334522	-	CDC40	--	K12816 pre-mRNA-processing factor 17 | (RefSeq) CDC40; pre-mRNA-processing factor 17 (A)	ko03040: Spliceosome	pre-mRNA-processing factor 17 isoform X1 [Odocoileus virginianus texanus]	PRP17_HUMAN RecName: Full=Pre-mRNA-processing factor 17; AltName: Full=Cell division cycle 40 homolog; AltName: Full=EH-binding protein 3; Short=Ehb3; AltName: Full=PRP17 homolog; Short=hPRP17;	A0A8B9X8G1_BOSMU SubName: Full=Cell division cycle 40 {ECO:0000313|Ensembl:ENSBGRP00000015876};	mRNA splicing factor	GO:0071013,catalytic step 2 spliceosome; GO:0016607,nuclear speck; GO:0005654,nucleoplasm; GO:0071007,U2-type catalytic step 2 spliceosome; GO:0003729,mRNA binding; GO:0003723,RNA binding; GO:1990403,embryonic brain development; GO:0000398,mRNA splicing, via spliceosome; GO:0003674,molecular_function; GO:0003676,nucleic acid binding; GO:0005488,binding; GO:0097159,organic cyclic compound binding;…	PF00400.35:WD domain, G-beta repeat	HMG
novel.2790	1.0923	1.0823	1.0501	0.9002	1.1316	1.8507	1.604	1.4002	1.4195	1.8998	296	474	372	372	426	663	637	407	602	455	0.742409	3.52143e-08	0.000125953	false	NC_056067.1	7786464	7798932	-	--	--	K09228 KRAB domain-containing zinc finger protein | (RefSeq) KRAB domain containing protein isoform 1 (A)	ko05168: Herpes simplex virus 1 infection	Craniofacial development protein 2 [Varanus komodoensis]	CFDP2_BOVIN RecName: Full=Craniofacial development protein 2; AltName: Full=p97 bucentaur protein;	A0A4W2CXK8_BOBOX RecName: Full=Reverse transcriptase domain-containing protein {ECO:0000259|PROSITE:PS50878};	FOG: Reverse transcriptase	GO:0005737,cytoplasm; GO:0005634,nucleus; GO:0003824,catalytic activity; GO:0006338,chromatin remodeling; GO:0003674,molecular_function; GO:0006325,chromatin organization; GO:0008150,biological_process; GO:0009987,cellular process; GO:0016043,cellular component organization; GO:0071840,cellular component organization or biogenesis; GO:0005575,cellular_component; GO:0005622,intracellular anatomica…	PF00078.30:Reverse transcriptase (RNA-dependent DNA polymerase)	THAP
LOC114115237	98.3744	70.0859	153.368	117.235	119.484	176.712	313.022	363.023	190.157	295.006	1545	1779	3149	2808	2607	3669	7205	6116	4674	4095	1.36542	3.68738e-08	0.000125953	up	NC_056059.1	5813166	5823678	+	LOC114115237	--	K20641 Rho GTPase-activating protein 20 | (RefSeq) rho GTPase-activating protein 20-like (A)	--	rho GTPase-activating protein 20-like [Ovis aries]	RHG20_RAT RecName: Full=Rho GTPase-activating protein 20; AltName: Full=RA and RhoGAP domain-containing protein; Short=RARhoGAP; AltName: Full=Rho-type GTPase-activating protein 20;	A0A836D0S0_SHEEP SubName: Full=Uncharacterized protein {ECO:0000313|EMBL:KAG5207411.1};	Predicted Rho GTPase-activating protein	GO:0005096,GTPase activator activity; GO:0031267,small GTPase binding; GO:0035023,regulation of Rho protein signal transduction; GO:0007165,signal transduction; GO:0003674,molecular_function; GO:0008047,enzyme activator activity; GO:0030234,enzyme regulator activity; GO:0030695,GTPase regulator activity; GO:0060589,nucleoside-triphosphatase regulator activity; GO:0098772,molecular function regula…	PF00620.30:RhoGAP domain	--
VWA3B	91.9622	82.3492	87.4174	87.5692	89.668	118.43	103.406	106.148	109.465	118.901	9681	14011	12031	14059	13114	16482	15954	11987	18035	11063	0.447573	8.95213e-08	0.000244118	false	NC_056056.1	102901350	103088351	-	VWA3B	--	K24509 von Willebrand factor A domain-containing protein 3 | (RefSeq) VWA3B; von Willebrand factor A domain-containing protein 3B isoform X1 (A)	--	hypothetical protein JEQ12_014175 [Ovis aries]	VWA3B_HUMAN RecName: Full=von Willebrand factor A domain-containing protein 3B; Short=VWA domain-containing protein 3B;	W5PVV4_SHEEP SubName: Full=von Willebrand factor A domain containing 3B {ECO:0000313|Ensembl:ENSOARP00000014587};	--	GO:0005829,cytosol; GO:0005654,nucleoplasm; GO:0005575,cellular_component; GO:0005622,intracellular anatomical structure; GO:0005737,cytoplasm; GO:0110165,cellular anatomical entity; GO:0005634,nucleus; GO:0031974,membrane-enclosed lumen; GO:0031981,nuclear lumen; GO:0043226,organelle; GO:0043227,membrane-bounded organelle; GO:0043229,intracellular organelle; GO:0043231,intracellular membrane-bou…	PF15057.9:Domain of unknown function (DUF4537)	--
C15H11orf65	25.4989	20.9164	22.2378	22.9474	20.2777	30.8559	29.217	27.642	28.471	27.575	792	1050	903	1087	875	1267	1330	921	1384	757	0.467637	1.00054e-07	0.000244118	false	NC_056068.1	17690978	17772364	-	C15H11orf65	--	--	--	protein MFI isoform X2 [Ovis aries]	MFI_HUMAN RecName: Full=Protein MFI {ECO:0000305}; AltName: Full=Mitochondrial fission factor interactor {ECO:0000303|PubMed:30059978};	A0A6P7EYU4_SHEEP SubName: Full=uncharacterized protein C11orf65 homolog isoform X2 {ECO:0000313|RefSeq:XP_027834971.1};	--	GO:0005829,cytosol; GO:0005741,mitochondrial outer membrane; GO:0090258,negative regulation of mitochondrial fission; GO:1903215,negative regulation of protein targeting to mitochondrion; GO:0000266,mitochondrial fission; GO:0006996,organelle organization; GO:0007005,mitochondrion organization; GO:0008150,biological_process; GO:0009653,anatomical structure morphogenesis; GO:0009987,cellular proce…	--	--
LOC121820552	0.286	0.354	0.2334	0.3126	0.302	0.4327	1.093	1.7777	1.0235	1.4456	15	30	16	25	22	30	84	100	84	67	2.06445	1.25979e-07	1	up	NC_056064.1	14592900	14600842	+	LOC121820552	--	--	--	major centromere autoantigen B [Amblyraja radiata]	TIGD1_HUMAN RecName: Full=Tigger transposable element-derived protein 1;	A0A5F9D9H0_RABIT SubName: Full=Uncharacterized protein {ECO:0000313|Ensembl:ENSOCUP00000042869};	DNA-binding centromere protein B (CENP-B)	GO:0005634,nucleus; GO:0003677,DNA binding; GO:0003674,molecular_function; GO:0003676,nucleic acid binding; GO:0005488,binding; GO:0097159,organic cyclic compound binding; GO:1901363,heterocyclic compound binding; GO:0005575,cellular_component; GO:0005622,intracellular anatomical structure; GO:0043226,organelle; GO:0043227,membrane-bounded organelle; GO:0043229,intracellular organelle; GO:0043231…	--	--
novel.3649	34.1998	31.8277	33.445	31.4898	34.4813	48.4256	42.9137	40.1608	48.0438	36.1935	851	1280	1088	1195	1192	1593	1565	1072	1871	796	0.485933	1.97753e-07	0.000378909	false	NC_056073.1	9241517	9245233	+	--	--	--	--	--	--	--	--	--	--	--
RGSL1	14.8088	15.6419	12.9163	14.4737	14.026	17.7996	20.449	17.1344	17.5504	20.2324	1219	2081	1390	1817	1604	1937	2467	1513	2261	1472	0.480311	1.99671e-07	0.000378909	false	NC_056065.1	62987033	63053608	+	RGSL1	--	--	--	regulator of G-protein signaling protein-like [Ovis aries]	RGSL_HUMAN RecName: Full=Regulator of G-protein signaling protein-like;	A0A6P7EKG2_SHEEP SubName: Full=LOW QUALITY PROTEIN: regulator of G-protein signaling protein-like {ECO:0000313|RefSeq:XP_027831737.1};	--	GO:0016021,integral component of membrane; GO:0005575,cellular_component; GO:0016020,membrane; GO:0031224,intrinsic component of membrane; GO:0110165,cellular anatomical entity	PF00615.22:Regulator of G protein signaling domain	--
novel.488	12.3947	12.0862	14.0397	14.5574	14.5108	22.9333	16.4581	22.9347	18.3613	22.8575	1724	2717	2553	3088	2804	4217	3355	3422	3997	2810	0.72132	3.79335e-07	0.000616895	false	NC_056055.1	29159788	29167755	-	--	--	--	--	spermatogenesis-associated protein 31A3-like [Bos taurus]	S31A3_HUMAN RecName: Full=Spermatogenesis-associated protein 31A3; AltName: Full=Protein FAM75A3;	A0A452G1W0_CAPHI SubName: Full=Uncharacterized protein {ECO:0000313|Ensembl:ENSCHIP00000030624};	--	GO:0016021,integral component of membrane; GO:0030154,cell differentiation; GO:0007283,spermatogenesis; GO:0008150,biological_process; GO:0009987,cellular process; GO:0032502,developmental process; GO:0048869,cellular developmental process; GO:0000003,reproduction; GO:0003006,developmental process involved in reproduction; GO:0007276,gamete generation; GO:0019953,sexual reproduction; GO:0022414,r…	PF14650.9:FAM75 family	zf-C2H2
novel.619	0.5958	0.6855	0.7608	0.8588	0.7903	1.2924	1.2363	2.933	1.2899	2.5125	121	225	202	266	223	347	368	639	410	451	1.44202	3.97321e-07	0.000616895	up	NC_056055.1	115060390	115069661	.	--	--	K03883 NADH-ubiquinone oxidoreductase chain 5 [EC:7.1.1.2] | (RefSeq) ND5; NADH dehydrogenase subunit 5 (A)	ko00190: Oxidative phosphorylation; ko01100: Metabolic pathways; ko04714: Thermogenesis; ko04723: Retrograde endocannabinoid signaling; ko05010: Alzheimer disease; ko05012: Parkinson disease; ko05014: Amyotrophic lateral sclerosis; ko05016: Huntington disease; ko05020: Prion disease; ko05022: Pathways of neurodegeneration - multiple diseases; ko05208: Chemical carcinogenesis - reactive oxygen spe…	NADH dehydrogenase subunit 5 [Saiga tatarica]	NU5M_BOSIN RecName: Full=NADH-ubiquinone oxidoreductase chain 5; EC=7.1.1.2 {ECO:0000250|UniProtKB:P03915}; AltName: Full=NADH dehydrogenase subunit 5;	A0A343KPM0_SAITA RecName: Full=NADH-ubiquinone oxidoreductase chain 5 {ECO:0000256|ARBA:ARBA00021096, ECO:0000256|RuleBase:RU003404}; EC=7.1.1.2 {ECO:0000256|ARBA:ARBA00012944, ECO:0000256|RuleBase:RU003404};	NADH dehydrogenase subunits 2, 5, and related proteins	GO:0016021,integral component of membrane; GO:0005743,mitochondrial inner membrane; GO:0070469,respirasome; GO:0008137,NADH dehydrogenase (ubiquinone) activity; GO:0006120,mitochondrial electron transport, NADH to ubiquinone; GO:0032981,mitochondrial respiratory chain complex I assembly; GO:0003674,molecular_function; GO:0003824,catalytic activity; GO:0003954,NADH dehydrogenase activity; GO:00039…	PF00361.23:Proton-conducting membrane transporter	THAP
novel.896	0.0753	0.0932	0.3457	0.0494	0.0542	1.3107	0.1542	2.7389	2.1661	5.3699	1	2	6	1	1	23	3	39	45	63	4.38242	5.18944e-07	1	up	NC_056056.1	26575704	26586565	+	--	--	--	--	--	--	--	--	--	--	--
DOCK6	11.6969	11.6307	11.8006	11.8012	12.2752	9.6165	8.5671	7.7624	8.3745	7.9078	1784	2867	2353	2745	2601	1939	1915	1270	1999	1066	-0.385111	5.51038e-07	0.000784265	false	NC_056058.1	13456224	13494590	-	DOCK6	--	K21852 dedicator of cytokinesis protein 6/7/8 | (RefSeq) DOCK6; dedicator of cytokinesis protein 6 isoform X1 (A)	--	dedicator of cytokinesis protein 6 isoform X1 [Ovis aries]	DOCK6_MOUSE RecName: Full=Dedicator of cytokinesis protein 6;	A0A6P7E499_SHEEP SubName: Full=dedicator of cytokinesis protein 6 isoform X1 {ECO:0000313|RefSeq:XP_027825474.1};	PH domain-containing protein	GO:0005829,cytosol; GO:0048471,perinuclear region of cytoplasm; GO:0005085,guanyl-nucleotide exchange factor activity; GO:0043547,positive regulation of GTPase activity; GO:0007264,small GTPase mediated signal transduction; GO:0003674,molecular_function; GO:0030234,enzyme regulator activity; GO:0030695,GTPase regulator activity; GO:0060589,nucleoside-triphosphatase regulator activity; GO:0098772,…	PF06920.16:DHR-2, Lobe A	--
KLF5	26.3475	24.2569	19.9425	26.3299	25.452	37.8792	48.2155	61.352	28.8094	71.7967	1912	2845	1892	2914	2566	3634	5128	4776	3272	4605	1.13795	6.69657e-07	0.000879774	up	NC_056063.1	48406113	48425297	+	KLF5	--	K09206 krueppel-like factor 5 | (RefSeq) KLF5; Krueppel-like factor 5 (A)	ko05207: Chemical carcinogenesis - receptor activation	Krueppel-like factor 5 [Ovis aries]	KLF5_HUMAN RecName: Full=Krueppel-like factor 5; AltName: Full=Basic transcription element-binding protein 2; Short=BTE-binding protein 2; AltName: Full=Colon krueppel-like factor; AltName: Full=GC-box-binding protein 2; AltName: Full=Intestinal-enriched krueppel-like factor; AltName: Full=Transcription factor BTEB2;	A0A452EDC1_CAPHI SubName: Full=Kruppel-like factor 5 {ECO:0000313|EMBL:QHW04711.1, ECO:0000313|Ensembl:ENSCHIP00000010022};	FOG: Zn-finger	GO:0000785,chromatin; GO:0005794,Golgi apparatus; GO:0043231,intracellular membrane-bounded organelle; GO:0005654,nucleoplasm; GO:0005667,transcription regulator complex; GO:0001228,DNA-binding transcription activator activity, RNA polymerase II-specific; GO:0000981,DNA-binding transcription factor activity, RNA polymerase II-specific; GO:0046872,metal ion binding; GO:0043426,MRF binding; GO:0000…	PF00096.29:Zinc finger, C2H2 type	zf-C2H2
LOC121818837	9.1826	11.1756	8.1834	7.782	10.2887	12.9418	17.8507	14.6976	12.4265	15.2901	212	417	247	274	330	395	604	364	449	312	0.756959	8.31735e-07	0.00101466	false	NC_056054.1	7428800	7450981	-	LOC121818837	--	--	--	PREDICTED: 1,5-anhydro-D-fructose reductase [Bos indicus]	--	A0A6P5CRB3_BOSIN SubName: Full=1,5-anhydro-D-fructose reductase {ECO:0000313|RefSeq:XP_019828220.1};	--	GO:0016491,oxidoreductase activity; GO:0003674,molecular_function; GO:0003824,catalytic activity	--	--
novel.3171	0.1636	0.1139	0.1565	0.3085	0.1178	0.3559	4.9684	0.3432	3.7116	0.3703	8	9	10	23	8	23	356	18	284	16	3.56846	9.07715e-07	0.00103352	up	NC_056069.1	66991771	66994002	.	--	--	--	--	Craniofacial development protein 2 [Varanus komodoensis]	TMC5B_BOVIN RecName: Full=Transmembrane and coiled-coil domain-containing protein 5B;	A0A4W2DES4_BOBOX RecName: Full=Reverse transcriptase domain-containing protein {ECO:0000259|PROSITE:PS50878};	--	GO:0016021,integral component of membrane; GO:0005575,cellular_component; GO:0016020,membrane; GO:0031224,intrinsic component of membrane; GO:0110165,cellular anatomical entity	--	--
LARP6	2.5648	2.1389	2.1154	3.1149	3.1946	1.2653	1.2935	1.3306	1.0688	0.8579	115	155	124	213	199	75	85	64	75	34	-1.07341	1.09639e-06	0.00112012	down	NC_056060.1	17687844	17710935	-	LARP6	--	K18733 la-related protein 6 | (RefSeq) LARP6; la-related protein 6 (A)	--	la-related protein 6 [Ovis aries]	LARP6_HUMAN RecName: Full=La-related protein 6; AltName: Full=Acheron; Short=Achn; AltName: Full=La ribonucleoprotein domain family member 6;	A0A6P7E8D0_SHEEP SubName: Full=la-related protein 6 {ECO:0000313|RefSeq:XP_027827343.1};	Predicted RNA-binding protein	GO:0005737,cytoplasm; GO:0005634,nucleus; GO:0005844,polysome; GO:1990904,ribonucleoprotein complex; GO:0048027,mRNA 5'-UTR binding; GO:0003729,mRNA binding; GO:0017022,myosin binding; GO:0003723,RNA binding; GO:0035613,RNA stem-loop binding; GO:1990825,sequence-specific mRNA binding; GO:0032967,positive regulation of collagen biosynthetic process; GO:1902416,positive regulation of mRNA binding; …	PF05383.20:La domain	--
LOC121815993	5.2963	3.8588	3.3318	4.652	5.7956	1.5351	2.2515	1.938	2.8148	1.4001	321	378	264	430	488	123	200	126	267	75	-1.10187	1.16964e-06	0.00112012	down	NC_056073.1	49813582	49834800	+	LOC121815993	--	K13963 serpin B | (RefSeq) serpin B6-like (A)	ko05146: Amoebiasis	hypothetical protein JEQ12_010839 [Ovis aries]	SPB6_BOVIN RecName: Full=Serpin B6; AltName: Full=Proteinase inhibitor 6; AltName: Full=Serine proteinase inhibitor B-43;	A0A835ZNB9_SHEEP RecName: Full=SERPIN domain-containing protein {ECO:0000259|SMART:SM00093};	Serpin	GO:0005737,cytoplasm; GO:0005615,extracellular space; GO:0004867,serine-type endopeptidase inhibitor activity; GO:0010951,negative regulation of endopeptidase activity; GO:0003674,molecular_function; GO:0004857,enzyme inhibitor activity; GO:0004866,endopeptidase inhibitor activity; GO:0030234,enzyme regulator activity; GO:0030414,peptidase inhibitor activity; GO:0061134,peptidase regulator activi…	PF00079.23:Serpin (serine protease inhibitor)	--
novel.3689	14.2144	15.2147	13.6457	13.2896	14.9016	18.675	19.7892	28.0002	18.8145	28.6384	1733	2998	2175	2471	2524	3010	3536	3662	3590	3086	0.791604	1.19923e-06	0.00112012	false	NC_056073.1	30407959	30434927	+	--	--	--	--	uncharacterized protein LOC110144467 isoform X3 [Odocoileus virginianus texanus]	--	A0A6J0YEB1_ODOVR SubName: Full=uncharacterized protein LOC110144467 isoform X3 {ECO:0000313|RefSeq:XP_020760094.1, ECO:0000313|RefSeq:XP_020760095.1};	--	GO:0016021,integral component of membrane; GO:0005575,cellular_component; GO:0016020,membrane; GO:0031224,intrinsic component of membrane; GO:0110165,cellular anatomical entity	--	--
LOC121820078	23.787	22.2138	18.1948	20.538	21.1632	30.7335	43.6505	54.8164	27.0935	44.6323	161	243	161	212	199	275	433	398	287	267	1.03577	1.27675e-06	0.00112012	up	NC_056060.1	27611285	27630059	+	LOC121820078	--	--	--	PREDICTED: SKI family transcriptional corepressor 2-like [Equus przewalskii]	--	--	--	--	--	--
LOC121818031	1.3859	0.6959	0.7451	1.2248	0.6939	0.3039	0.37	0.1966	0.4363	0.2386	138	112	97	186	96	40	54	21	68	21	-1.50418	1.3117e-06	0.00112012	down	NC_056079.1	25818214	25823527	-	LOC121818031	--	--	--	solute carrier family 2, facilitated glucose transporter member 11 isoform X7 [Phocoena sinus]	--	--	--	--	--	--
DNAJC21	131.435	132.448	120.285	124.342	127.423	153.771	167.219	179.517	140.308	169.103	6256	10189	7485	9026	8426	9676	11665	9166	10452	7114	0.457329	1.65997e-06	0.00135003	false	NC_056069.1	39362093	39387967	-	DNAJC21	--	K09506 DnaJ homolog subfamily A member 5 | (RefSeq) DNAJC21; dnaJ homolog subfamily C member 21 isoform X1 (A)	--	dnaJ homolog subfamily C member 21 isoform X2 [Ovis aries]	DJC21_BOVIN RecName: Full=DnaJ homolog subfamily C member 21;	A0A4W2F859_BOBOX SubName: Full=DnaJ heat shock protein family (Hsp40) member C21 {ECO:0000313|Ensembl:ENSBIXP00005001504};	Molecular chaperone (DnaJ superfamily)	GO:0005737,cytoplasm; GO:0005730,nucleolus; GO:0003676,nucleic acid binding; GO:0008270,zinc ion binding; GO:0003674,molecular_function; GO:0005488,binding; GO:0097159,organic cyclic compound binding; GO:1901363,heterocyclic compound binding; GO:0043167,ion binding; GO:0043169,cation binding; GO:0046872,metal ion binding; GO:0046914,transition metal ion binding; GO:0005575,cellular_component; GO:…	PF00226.34:DnaJ domain	zf-C2H2
CCDC113	86.7982	85.7078	82.6306	84.6609	80.9269	93.7715	96.2602	90.5774	94.747	93.7869	2445	3902	3043	3637	3167	3492	3974	2737	4177	2335	0.261839	2.0474e-06	0.00156148	false	NC_056067.1	25674296	25706013	+	CCDC113	--	--	--	hypothetical protein JEQ12_005027 [Ovis aries]	CC113_BOVIN RecName: Full=Coiled-coil domain-containing protein 113;	A0A836A1H2_SHEEP RecName: Full=DUF4201 domain-containing protein {ECO:0000259|Pfam:PF13870};	--	GO:0005930,axoneme; GO:0034451,centriolar satellite; GO:0005814,centriole; GO:0036064,ciliary basal body; GO:0032991,protein-containing complex; GO:0060271,cilium assembly; GO:0006996,organelle organization; GO:0008150,biological_process; GO:0009987,cellular process; GO:0016043,cellular component organization; GO:0022607,cellular component assembly; GO:0030030,cell projection organization; GO:003…	PF13870.9:Domain of unknown function (DUF4201)	--
novel.1222	5.1056	0.0115	1.9455	3.2504	0.0267	0.014	0	0.0173	0	0	275	1	137	267	2	1	0	1	0	0	-8.27136	2.10282e-06	0.00156148	down	NC_056057.1	4976097	4995534	+	--	--	--	--	--	--	--	--	--	--	--
novel.1045	25.591	33.6615	31.1327	34.4498	20.9473	45.6424	41.7611	47.8388	41.9351	61.3236	1509	3208	2400	3098	1716	3558	3609	3026	3870	3196	0.821565	2.2258e-06	0.00157423	false	NC_056056.1	117044964	117048339	+	--	--	K09228 KRAB domain-containing zinc finger protein | (RefSeq) KRAB domain containing protein isoform 1 (A)	ko05168: Herpes simplex virus 1 infection	hypothetical protein MG293_004812 [Ovis ammon polii]	--	A0A4W2HZQ1_BOBOX RecName: Full=RNA-directed DNA polymerase {ECO:0000256|ARBA:ARBA00012493}; EC=2.7.7.49 {ECO:0000256|ARBA:ARBA00012493};	--	--	--	THAP
SLC41A3	6.6441	7.6543	6.8077	6.2097	5.755	3.9662	4.2458	2.6231	4.6888	3.1415	536	998	718	764	645	423	502	227	592	224	-0.720739	2.30434e-06	0.00157423	false	NC_056072.1	60406763	60430253	-	SLC41A3	--	K15122 solute carrier family 41 | (RefSeq) SLC41A3; solute carrier family 41 member 3 isoform X1 (A)	--	solute carrier family 41 member 3 isoform X4 [Ovis aries]	S41A3_RAT RecName: Full=Solute carrier family 41 member 3;	A0A8C2S6X3_CAPHI RecName: Full=Solute carrier family 41 member {ECO:0000256|RuleBase:RU369007};	Predicted divalent cation transporter	GO:0016021,integral component of membrane; GO:0005743,mitochondrial inner membrane; GO:0005886,plasma membrane; GO:0061768,magnesium:sodium antiporter activity; GO:0045016,mitochondrial magnesium ion transmembrane transport; GO:0003674,molecular_function; GO:0005215,transporter activity; GO:0008324,cation transmembrane transporter activity; GO:0015075,ion transmembrane transporter activity; GO:00…	PF01769.19:Divalent cation transporter	--
novel.144	1.4985	1.0781	2.719	0	1.2543	0	0	0	0.0445	0.0789	43	50	102	0	50	0	0	0	2	2	-5.70877	2.30456e-06	1	down	NC_056054.1	89742071	89743380	.	--	--	--	--	--	--	--	--	--	--	--
LOC101104594	16.2525	19.4101	19.5208	19.3957	18.9069	12.1696	14.1545	10.3927	12.6923	8.7974	1089	2102	1710	1982	1760	1078	1390	747	1331	521	-0.584966	2.89494e-06	0.00184614	false	NC_056066.1	42153640	42180579	-	LOC101104594	--	K21407 adipocyte plasma membrane-associated protein | (RefSeq) adipocyte plasma membrane-associated protein isoform X1 (A)	--	adipocyte plasma membrane-associated protein isoform X1 [Ovis aries]	APMAP_BOVIN RecName: Full=Adipocyte plasma membrane-associated protein;	A0A4W2EEW6_BOBOX RecName: Full=Adipocyte plasma membrane-associated protein {ECO:0000256|ARBA:ARBA00015678};	Predicted alkaloid synthase/Surface mucin Hemomucin	GO:0016021,integral component of membrane; GO:0016844,strictosidine synthase activity; GO:0009058,biosynthetic process; GO:0003674,molecular_function; GO:0003824,catalytic activity; GO:0016829,lyase activity; GO:0016840,carbon-nitrogen lyase activity; GO:0016843,amine-lyase activity; GO:0008150,biological_process; GO:0008152,metabolic process; GO:0005575,cellular_component; GO:0016020,membrane; G…	PF03088.19:Strictosidine synthase	--
C2H9orf131	84.0022	80.7473	91.7028	97.8437	84.0742	109.221	106.77	111.708	110.685	113.893	5934	9219	8469	10541	8251	10200	11054	8465	12237	7111	0.437154	2.91853e-06	0.00184614	false	NC_056055.1	53418838	53422899	-	C2H9orf131	--	--	--	uncharacterized protein C9orf131 homolog [Ovis aries]	CI131_HUMAN RecName: Full=Uncharacterized protein C9orf131;	A0A6P7DLR8_SHEEP SubName: Full=LOW QUALITY PROTEIN: uncharacterized protein C9orf131 homolog {ECO:0000313|RefSeq:XP_027819713.1};	--	--	PF14650.9:FAM75 family	--
LOC114116973	8.2519	8.1227	4.7134	6.3243	9.681	12.9297	15.4654	23.8268	9.9631	19.6427	154	245	115	180	251	319	423	477	291	324	1.2576	3.33608e-06	0.00203219	up	NC_056054.1	91248041	91253161	-	LOC114116973	--	--	--	basic proline-rich protein-like [Ovis aries]	--	A0A6P7EJH4_SHEEP SubName: Full=basic proline-rich protein-like {ECO:0000313|RefSeq:XP_027831273.1};	--	--	--	--
LOC101107188	79.2753	83.7896	73.9591	83.9876	81.8569	99.3402	103.496	109.111	89.2312	106.507	2886	4930	3520	4663	4140	4781	5522	4261	5084	3427	0.440254	3.51295e-06	0.00203219	false	NC_056057.1	89816099	89823610	+	LOC101107188	--	K01197 hyaluronoglucosaminidase [EC:3.2.1.35] | (RefSeq) hyaluronidase PH-20 (A)	ko00531: Glycosaminoglycan degradation; ko01100: Metabolic pathways; ko04142: Lysosome	hyaluronidase PH-20 [Ovis aries]	HYALP_HUMAN RecName: Full=Hyaluronidase PH-20; Short=Hyal-PH20; EC=3.2.1.35; AltName: Full=Hyaluronoglucosaminidase PH-20; AltName: Full=Sperm adhesion molecule 1; AltName: Full=Sperm surface protein PH-20; Flags: Precursor;	A0A6P7E1Q2_SHEEP RecName: Full=Hyaluronidase {ECO:0000256|PIRNR:PIRNR038193, ECO:0000256|RuleBase:RU610713}; EC=3.2.1.35 {ECO:0000256|PIRNR:PIRNR038193, ECO:0000256|RuleBase:RU610713};	--	GO:0001669,acrosomal vesicle; GO:0031225,anchored component of membrane; GO:0031410,cytoplasmic vesicle; GO:0005886,plasma membrane; GO:0004415,hyalurononglucosaminidase activity; GO:0007339,binding of sperm to zona pellucida; GO:0005975,carbohydrate metabolic process; GO:0007155,cell adhesion; GO:0007342,fusion of sperm to egg plasma membrane involved in single fertilization; GO:0030214,hyaluron…	PF01630.21:Hyaluronidase	--
CFAP126	42.5541	34.4955	32.3634	40.0505	34.2651	47.019	50.0635	56.2902	46.1252	59.73	1222	1601	1215	1754	1367	1785	2107	1734	2073	1516	0.606352	3.56963e-06	0.00203219	false	NC_056054.1	112765480	112769390	-	CFAP126	--	K25396 protein Flattop | (RefSeq) CFAP126; protein Flattop (A)	--	protein Flattop [Ovis aries]	FLTOP_BOVIN RecName: Full=Protein Flattop {ECO:0000305}; AltName: Full=Cilia- and flagella-associated protein 126 {ECO:0000250|UniProtKB:Q6P8X9};	A0A6P3E7H4_SHEEP RecName: Full=Protein Flattop {ECO:0000256|ARBA:ARBA00019181}; AltName: Full=Cilia- and flagella-associated protein 126 {ECO:0000256|ARBA:ARBA00033306};	--	GO:0016324,apical plasma membrane; GO:0005879,axonemal microtubule; GO:0036064,ciliary basal body; GO:0005929,cilium; GO:0044782,cilium organization; GO:0006996,organelle organization; GO:0008150,biological_process; GO:0009987,cellular process; GO:0016043,cellular component organization; GO:0030030,cell projection organization; GO:0071840,cellular component organization or biogenesis; GO:0120036,…	--	--
TSBP1	54.1251	50.9613	44.5377	47.9447	51.7845	67.3246	86.7294	111.097	55.9564	114.184	3220	4900	3464	4350	4280	5295	7562	7090	5210	6004	0.920809	3.85795e-06	0.00212548	false	NC_056073.1	26028764	26091307	+	TSBP1	--	--	--	testis-expressed basic protein 1 [Ovis aries]	TSBP1_HUMAN RecName: Full=Testis-expressed basic protein 1 {ECO:0000305}; AltName: Full=Uncharacterized protein C6orf10 {ECO:0000305};	A0A6P7D6H1_SHEEP SubName: Full=testis-expressed basic protein 1 {ECO:0000313|RefSeq:XP_027814353.1};	--	GO:0016021,integral component of membrane; GO:0005634,nucleus; GO:0005575,cellular_component; GO:0016020,membrane; GO:0031224,intrinsic component of membrane; GO:0110165,cellular anatomical entity; GO:0005622,intracellular anatomical structure; GO:0043226,organelle; GO:0043227,membrane-bounded organelle; GO:0043229,intracellular organelle; GO:0043231,intracellular membrane-bounded organelle	--	--
ADAM11	27.0801	28.957	22.1741	20.0782	20.6344	15.3172	14.9665	12.8937	18.0761	12.4442	3021	5221	3234	3416	3198	2259	2447	1543	3156	1227	-0.583501	4.24455e-06	0.00221303	false	NC_056064.1	44223835	44244442	+	ADAM11	--	K16067 disintegrin and metalloproteinase domain-containing protein 11 [EC:3.4.24.-] | (RefSeq) ADAM11; disintegrin and metalloproteinase domain-containing protein 11 isoform X4 (A)	--	disintegrin and metalloproteinase domain-containing protein 11 isoform X1 [Ovis aries]	ADA11_HUMAN RecName: Full=Disintegrin and metalloproteinase domain-containing protein 11; Short=ADAM 11; AltName: Full=Metalloproteinase-like, disintegrin-like, and cysteine-rich protein; Short=MDC; Flags: Precursor;	A0A6P3GV87_BISBI SubName: Full=disintegrin and metalloproteinase domain-containing protein 11 {ECO:0000313|RefSeq:XP_010830814.1};	Meltrins, fertilins and related Zn-dependent metalloproteinases of the ADAMs family	GO:0016021,integral component of membrane; GO:0005886,plasma membrane; GO:0005178,integrin binding; GO:0004222,metalloendopeptidase activity; GO:0008237,metallopeptidase activity; GO:0007229,integrin-mediated signaling pathway; GO:0006508,proteolysis; GO:0003674,molecular_function; GO:0005102,signaling receptor binding; GO:0005488,binding; GO:0005515,protein binding; GO:0044877,protein-containing…	PF01421.22:Reprolysin (M12B) family zinc metalloprotease	HMG
PDZD8	82.1565	79.7822	80.6801	76.9842	82.3824	102.408	88.8696	100.617	92.5073	102.919	8395	13176	10778	11997	11695	13834	13309	11029	14794	9295	0.384914	4.30748e-06	0.00221303	false	NC_056075.1	37145383	37222393	-	PDZD8	--	K24060 PDZ domain-containing protein 8 | (RefSeq) PDZD8; PDZ domain-containing protein 8 isoform X1 (A)	--	PDZ domain-containing protein 8 isoform X1 [Ovis aries]	PDZD8_HUMAN RecName: Full=PDZ domain-containing protein 8 {ECO:0000305}; AltName: Full=Sarcoma antigen NY-SAR-84/NY-SAR-104 {ECO:0000303|PubMed:12601173};	A0A6P3TFV7_SHEEP SubName: Full=PDZ domain-containing protein 8 {ECO:0000313|RefSeq:XP_011958391.3};	Predicted protein kinase	GO:0005789,endoplasmic reticulum membrane; GO:0016021,integral component of membrane; GO:0016020,membrane; GO:0044233,mitochondria-associated endoplasmic reticulum membrane; GO:0005739,mitochondrion; GO:0008289,lipid binding; GO:0046872,metal ion binding; GO:0007010,cytoskeleton organization; GO:0006869,lipid transport; GO:0051560,mitochondrial calcium ion homeostasis; GO:1990456,mitochondrion-en…	PF17820.4:PDZ domain	--
WNT2	3.7276	2.9654	1.6763	3.8275	2.1672	0.6507	1.1459	1.3556	1.2302	0.8806	182	234	107	285	147	42	82	71	94	38	-1.33861	4.4056e-06	0.00221303	down	NC_056057.1	52578934	52624969	+	WNT2	--	K00182 wingless-type MMTV integration site family, member 2 | (RefSeq) WNT2; protein Wnt-2 precursor (A)	ko04150: mTOR signaling pathway; ko04310: Wnt signaling pathway; ko04390: Hippo signaling pathway; ko04550: Signaling pathways regulating pluripotency of stem cells; ko04916: Melanogenesis; ko04934: Cushing syndrome; ko05010: Alzheimer disease; ko05022: Pathways of neurodegeneration - multiple diseases; ko05165: Human papillomavirus infection; ko05200: Pathways in cancer; ko05205: Proteoglycans i…	protein Wnt-2 precursor [Bos taurus]	WNT2_BOVIN RecName: Full=Protein Wnt-2; Flags: Precursor;	A0A4W2FDM6_BOBOX RecName: Full=Protein Wnt {ECO:0000256|RuleBase:RU003500};	Wnt family of developmental regulators	GO:0062023,collagen-containing extracellular matrix; GO:0005737,cytoplasm; GO:0005615,extracellular space; GO:0031232,extrinsic component of external side of plasma membrane; GO:0005125,cytokine activity; GO:0005109,frizzled binding; GO:0055009,atrial cardiac muscle tissue morphogenesis; GO:0060070,canonical Wnt signaling pathway; GO:1904954,canonical Wnt signaling pathway involved in midbrain do…	PF00110.22:wnt family	--
NABP1	9.8846	8.9349	7.8697	9.6315	10.1241	11.1055	12.3044	13.0721	11.8167	11.7448	1395	2038	1452	2073	1985	2072	2545	1979	2610	1465	0.475979	4.54455e-06	0.00221761	false	NC_056055.1	193951369	193984224	+	NABP1	--	--	--	PREDICTED: SOSS complex subunit B2 isoform X1 [Capra hircus]	SOSB2_BOVIN RecName: Full=SOSS complex subunit B2; AltName: Full=Nucleic acid-binding protein 1; AltName: Full=Oligonucleotide/oligosaccharide-binding fold-containing protein 2A; AltName: Full=Sensor of single-strand DNA complex subunit B2; AltName: Full=Sensor of ssDNA subunit B2; Short=SOSS-B2; AltName: Full=Single-stranded DNA-binding protein 2;	A0A8D1VKS6_PIG SubName: Full=Nucleic acid binding protein 1 {ECO:0000313|Ensembl:ENSSSCP00005012878};	Predicted nucleic acid binding protein	GO:0031090,organelle membrane; GO:0070876,SOSS complex; GO:0003677,DNA binding; GO:0000724,double-strand break repair via homologous recombination; GO:0010212,response to ionizing radiation; GO:0003674,molecular_function; GO:0003676,nucleic acid binding; GO:0005488,binding; GO:0097159,organic cyclic compound binding; GO:1901363,heterocyclic compound binding; GO:0000725,recombinational repair; GO:…	PF01336.28:OB-fold nucleic acid binding domain	--
novel.2897	132.665	143.984	157.519	154.25	151.262	192.746	213.09	256.991	170.056	247.361	6332	11107	9829	11228	10030	12162	14906	13158	12703	10435	0.65545	4.92057e-06	0.00232199	false	NC_056067.1	56606463	56612279	-	--	--	--	--	PREDICTED: uncharacterized protein LOC106700947 [Bos mutus]	--	A0A6B0RSI8_9CETA SubName: Full=Uncharacterized protein {ECO:0000313|EMBL:MXQ93048.1};	--	GO:0016021,integral component of membrane; GO:0005575,cellular_component; GO:0016020,membrane; GO:0031224,intrinsic component of membrane; GO:0110165,cellular anatomical entity	PF00822.23:PMP-22/EMP/MP20/Claudin family	--
MPIG6B	29.6938	32.0082	30.9323	31.7195	36.3031	43.9121	54.491	66.1731	36.6702	75.8969	2335	4068	3180	3804	3966	4565	6280	5582	4513	5275	0.900882	5.03038e-06	0.00232199	false	NC_056073.1	26666224	26670659	-	MPIG6B	--	K25640 megakaryocyte and platelet inhibitory receptor G6b | (RefSeq) MPIG6B; megakaryocyte and platelet inhibitory receptor G6b isoform X1 (A)	--	megakaryocyte and platelet inhibitory receptor G6b isoform X1 [Ovis aries]	G6B_HUMAN RecName: Full=Megakaryocyte and platelet inhibitory receptor G6b {ECO:0000312|HGNC:HGNC:13937}; AltName: Full=Protein G6b {ECO:0000305}; Flags: Precursor;	A0A8C2RX68_CAPHI SubName: Full=Uncharacterized protein {ECO:0000313|Ensembl:ENSCHIP00010035078};	--	GO:0005829,cytosol; GO:0005783,endoplasmic reticulum; GO:0005794,Golgi apparatus; GO:0016021,integral component of membrane; GO:0005654,nucleoplasm; GO:0005886,plasma membrane; GO:0008201,heparin binding; GO:0007596,blood coagulation; GO:0030218,erythrocyte differentiation; GO:0007229,integrin-mediated signaling pathway; GO:0035855,megakaryocyte development; GO:0030219,megakaryocyte differentiati…	PF15096.9:G6B family	--
LELP1	1030.96	768.304	796.319	873.423	939.878	1169.54	1410.43	1509.88	1051.7	1846.92	7136	8595	7206	9220	9038	10702	14308	11211	11393	11299	0.77764	5.21146e-06	0.00234228	false	NC_056054.1	103597961	103598276	+	LELP1	--	--	--	--	--	--	--	--	--	--
CELSR1	2.2299	3.2955	3.6281	2.8112	2.8407	1.5221	1.6084	1.9333	1.291	1.7238	543	1297	1155	1044	961	490	574	505	492	371	-0.768857	5.52875e-06	0.00242117	false	NC_056056.1	222557103	222704713	-	CELSR1	--	K04600 cadherin EGF LAG seven-pass G-type receptor 1 | (RefSeq) CELSR1; cadherin EGF LAG seven-pass G-type receptor 1 isoform X1 (A)	--	cadherin EGF LAG seven-pass G-type receptor 1 isoform X1 [Ovis aries]	CELR1_MOUSE RecName: Full=Cadherin EGF LAG seven-pass G-type receptor 1; Flags: Precursor;	A0A6P7DZB3_SHEEP SubName: Full=cadherin EGF LAG seven-pass G-type receptor 1 {ECO:0000313|RefSeq:XP_027824020.1};	Cadherin EGF LAG seven-pass G-type receptor	GO:0016021,integral component of membrane; GO:0016020,membrane; GO:0005654,nucleoplasm; GO:0005886,plasma membrane; GO:0005509,calcium ion binding; GO:0004930,G protein-coupled receptor activity; GO:0009952,anterior/posterior pattern specification; GO:0045176,apical protein localization; GO:0098609,cell-cell adhesion; GO:0048105,establishment of body hair planar orientation; GO:0001736,establishm…	PF00028.20:Cadherin domain	IRF
novel.132	0.4291	0.4573	0.7476	0.5159	0.532	0.9197	1.5128	2.8002	1.1272	1.4296	18	31	41	33	31	51	93	126	74	53	1.6432	5.67809e-06	1	up	NC_056054.1	86890317	86892231	.	--	--	--	--	Gag [Ovis aries]	GAK10_HUMAN RecName: Full=Endogenous retrovirus group K member 10 Gag polyprotein; AltName: Full=HERV-K10 Gag protein; AltName: Full=HERV-K107 Gag protein; AltName: Full=HERV-K_5q33.3 provirus ancestral Gag polyprotein; Short=Gag polyprotein;	A9LHM0_SHEEP SubName: Full=Gag {ECO:0000313|EMBL:ABV71099.1};	--	GO:0005886,plasma membrane; GO:0003676,nucleic acid binding; GO:0005198,structural molecule activity; GO:0008270,zinc ion binding; GO:0016032,viral process; GO:0003674,molecular_function; GO:0005488,binding; GO:0097159,organic cyclic compound binding; GO:1901363,heterocyclic compound binding; GO:0043167,ion binding; GO:0043169,cation binding; GO:0046872,metal ion binding; GO:0046914,transition me…	PF00607.23:gag protein p24 N-terminal domain	--
ITPKB	2.9845	3.7636	3.2482	2.7884	2.8931	2.244	2.0282	1.9905	2.2089	1.6512	499	1017	710	711	672	496	497	357	578	244	-0.52494	6.28425e-06	0.00256911	false	NC_056065.1	28921861	29027171	-	ITPKB	--	K00911 1D-myo-inositol-triphosphate 3-kinase [EC:2.7.1.127] | (RefSeq) ITPKB; inositol-trisphosphate 3-kinase B isoform X1 (A)	ko00562: Inositol phosphate metabolism; ko01100: Metabolic pathways; ko04020: Calcium signaling pathway; ko04070: Phosphatidylinositol signaling system	inositol-trisphosphate 3-kinase B isoform X1 [Ovis aries]	IP3KB_HUMAN RecName: Full=Inositol-trisphosphate 3-kinase B {ECO:0000305}; EC=2.7.1.127 {ECO:0000269|PubMed:11846419, ECO:0000269|PubMed:1654894}; AltName: Full=Inositol 1,4,5-trisphosphate 3-kinase B; Short=IP3 3-kinase B; Short=IP3K B; Short=InsP 3-kinase B;	A0A835ZUP8_SHEEP RecName: Full=Kinase {ECO:0000256|RuleBase:RU363090}; EC=2.7.-.- {ECO:0000256|RuleBase:RU363090};	1D-myo-inositol-triphosphate 3-kinase A	GO:0005737,cytoplasm; GO:0005856,cytoskeleton; GO:0005829,cytosol; GO:0005783,endoplasmic reticulum; GO:0016020,membrane; GO:0005634,nucleus; GO:0005524,ATP binding; GO:0005516,calmodulin binding; GO:0000828,inositol hexakisphosphate kinase activity; GO:0008440,inositol-1,4,5-trisphosphate 3-kinase activity; GO:0016301,kinase activity; GO:0007166,cell surface receptor signaling pathway; GO:007127…	PF03770.19:Inositol polyphosphate kinase	--
LOC101123198	2.6785	4.1432	2.6213	3.0478	3.53	5.2291	4.9453	5.8385	4.3038	6.8856	136	340	174	236	249	351	368	318	342	309	0.870013	6.36051e-06	0.00256911	false	NC_056056.1	168331110	168357258	-	LOC101123198	--	--	--	inhibitor of nuclear factor kappa-B kinase-interacting protein isoform X1 [Bubalus bubalis]	IKIP_MOUSE RecName: Full=Inhibitor of nuclear factor kappa-B kinase-interacting protein; Short=I kappa-B kinase-interacting protein; Short=IKBKB-interacting protein; Short=IKK-interacting protein;	A0A8B9WIW7_BOSMU SubName: Full=IKBKB interacting protein {ECO:0000313|Ensembl:ENSBGRP00000008315};	--	GO:0005783,endoplasmic reticulum; GO:0005789,endoplasmic reticulum membrane; GO:0016021,integral component of membrane; GO:0005575,cellular_component; GO:0005622,intracellular anatomical structure; GO:0005737,cytoplasm; GO:0012505,endomembrane system; GO:0043226,organelle; GO:0043227,membrane-bounded organelle; GO:0043229,intracellular organelle; GO:0043231,intracellular membrane-bounded organell…	PF19220.3:Crescentin protein	--
TTYH1	40.5587	35.7664	35.928	36.9259	36.6001	29.7584	26.6395	23.26	27.2807	26.5717	1632	2326	1890	2266	2046	1583	1571	1004	1718	945	-0.372378	6.71765e-06	0.00256911	false	NC_056067.1	63790613	63804064	+	TTYH1	--	K22641 protein tweety | (RefSeq) TTYH1; protein tweety homolog 1 isoform X1 (A)	--	protein tweety homolog 1 isoform X1 [Ovis aries]	TTYH1_BOVIN RecName: Full=Protein tweety homolog 1;	A0A836A6U2_SHEEP RecName: Full=Protein tweety homolog {ECO:0000256|RuleBase:RU361114};	Tweety transmembrane/cell surface protein	GO:0034707,chloride channel complex; GO:0005886,plasma membrane; GO:0030868,smooth endoplasmic reticulum membrane; GO:0005229,intracellular calcium activated chloride channel activity; GO:0072320,volume-sensitive chloride channel activity; GO:0007155,cell adhesion; GO:0003674,molecular_function; GO:0005215,transporter activity; GO:0005216,ion channel activity; GO:0005253,anion channel activity; G…	PF04906.16:Tweety	--
THEGL	87.494	67.51	67.0514	78.653	83.3348	106.534	111.05	144.396	89.4177	128.814	2639	3291	2644	3618	3492	4248	4909	4672	4221	3434	0.705934	6.73432e-06	0.00256911	false	NC_056059.1	72632065	72670455	+	THEGL	--	--	--	testicular haploid expressed gene protein-like [Ovis aries]	THEGL_HUMAN RecName: Full=Testicular haploid expressed gene protein-like; AltName: Full=Theg spermatid-like protein;	A0A6P7E5Y8_SHEEP SubName: Full=testicular haploid expressed gene protein-like {ECO:0000313|RefSeq:XP_027826545.1};	--	--	PF14912.9:Testicular haploid expressed repeat	--
USP11	19.4767	22.8001	18.6322	18.7733	18.6831	14.929	13.7057	13.2299	15.2655	13.8976	1500	2838	1876	2205	1999	1520	1547	1093	1840	946	-0.36414	6.82265e-06	0.00256911	false	NC_056080.1	57571713	57586883	-	USP11	--	K11835 ubiquitin carboxyl-terminal hydrolase 4/11 [EC:3.4.19.12] | (RefSeq) USP11; ubiquitin carboxyl-terminal hydrolase 11 isoform X2 (A)	--	ubiquitin carboxyl-terminal hydrolase 11 isoform X1 [Bos taurus]	UBP11_HUMAN RecName: Full=Ubiquitin carboxyl-terminal hydrolase 11; EC=3.4.19.12 {ECO:0000269|PubMed:12084015, ECO:0000269|PubMed:24724799, ECO:0000269|PubMed:28992046}; AltName: Full=Deubiquitinating enzyme 11; AltName: Full=Ubiquitin thioesterase 11; AltName: Full=Ubiquitin-specific-processing protease 11;	A0A452F049_CAPHI RecName: Full=Ubiquitinyl hydrolase 1 {ECO:0000256|ARBA:ARBA00012759}; EC=3.4.19.12 {ECO:0000256|ARBA:ARBA00012759};	Ubiquitin C-terminal hydrolase	GO:0005694,chromosome; GO:0005829,cytosol; GO:0005654,nucleoplasm; GO:0005634,nucleus; GO:0004843,cysteine-type deubiquitinase activity; GO:0004197,cysteine-type endopeptidase activity; GO:0001222,transcription corepressor binding; GO:0016579,protein deubiquitination; GO:0006511,ubiquitin-dependent protein catabolic process; GO:0003674,molecular_function; GO:0003824,catalytic activity; GO:0008233…	PF00443.32:Ubiquitin carboxyl-terminal hydrolase	zf-MIZ
EGR3	4.2056	4.5727	3.9311	4.5233	4.2933	4.999	7.1516	6.3497	5.1385	6.1915	581	1021	710	953	824	913	1448	941	1111	756	0.57571	6.85348e-06	0.00256911	false	NC_056055.1	42946560	42954109	+	EGR3	--	K12497 early growth response protein 3 | (RefSeq) EGR3; early growth response protein 3 isoform X1 (A)	ko04625: C-type lectin receptor signaling pathway; ko05161: Hepatitis B; ko05203: Viral carcinogenesis	TPA: early growth response 3-like [Bos taurus]	EGR3_HUMAN RecName: Full=Early growth response protein 3; Short=EGR-3; AltName: Full=Zinc finger protein pilot;	A0A6P7DPV5_SHEEP SubName: Full=early growth response protein 3 isoform X1 {ECO:0000313|RefSeq:XP_027820129.1};	FOG: Zn-finger	GO:0000785,chromatin; GO:0005654,nucleoplasm; GO:0045202,synapse; GO:0001228,DNA-binding transcription activator activity, RNA polymerase II-specific; GO:0003700,DNA-binding transcription factor activity; GO:0000981,DNA-binding transcription factor activity, RNA polymerase II-specific; GO:0046872,metal ion binding; GO:0000978,RNA polymerase II cis-regulatory region sequence-specific DNA binding; …	PF13465.9:Zinc-finger double domain	zf-C2H2
FAM186A	15.328	15.9529	14.9927	15.5174	16.51	19.3595	23.9536	33.1885	18.7429	28.8947	2504	4212	3202	3866	3747	4181	5735	5816	4792	4172	0.77824	6.91957e-06	0.00256911	false	NC_056056.1	135922250	136059412	+	FAM186A	--	--	--	protein FAM186A [Ovis aries]	F186A_HUMAN RecName: Full=Protein FAM186A;	A0A6P7DSV9_SHEEP SubName: Full=protein FAM186A {ECO:0000313|RefSeq:XP_027821740.1};	--	--	PF02229.19:Transcriptional Coactivator p15 (PC4)	PC4
novel.3034	146.439	136.131	144.032	134.187	144.207	227.392	186.236	262.707	160.781	323.252	2858	4294	3675	3994	3910	5867	5327	5500	4911	5576	0.834564	7.24507e-06	0.00263273	false	NC_056068.1	72586016	72587100	+	--	--	--	--	hypothetical protein Celaphus_00009334, partial [Cervus elaphus hippelaphus]	--	W5NRY4_SHEEP SubName: Full=Uncharacterized protein {ECO:0000313|Ensembl:ENSOARP00000000924};	--	--	--	--
INHBB	5.1612	5.3519	4.5275	4.9778	5.201	3.1133	2.8886	3.24	3.7903	3.3263	395	662	453	581	553	315	324	266	454	225	-0.519782	7.86442e-06	0.00265709	false	NC_056055.1	185665333	185671305	+	INHBB	--	K22687 inhibin beta B chain | (RefSeq) INHBB; inhibin beta B chain (A)	ko04060: Cytokine-cytokine receptor interaction; ko04350: TGF-beta signaling pathway; ko04550: Signaling pathways regulating pluripotency of stem cells	inhibin beta B chain [Ovis aries]	INHBB_BOVIN RecName: Full=Inhibin beta B chain; AltName: Full=Activin beta-B chain; Flags: Precursor;	A0A6P7DQ03_SHEEP RecName: Full=Inhibin beta B chain {ECO:0000256|ARBA:ARBA00014337}; AltName: Full=Activin beta-B chain {ECO:0000256|ARBA:ARBA00032422};	Transforming growth factor beta, bone morphogenetic protein and related proteins	GO:0005576,extracellular region; GO:0048471,perinuclear region of cytoplasm; GO:0008083,growth factor activity; GO:0005179,hormone activity; GO:0042803,protein homodimerization activity; GO:0032924,activin receptor signaling pathway; GO:0032869,cellular response to insulin stimulus; GO:0009267,cellular response to starvation; GO:0045444,fat cell differentiation; GO:0046882,negative regulation of …	PF00019.23:Transforming growth factor beta like domain	--
C3H2orf16	27.0397	26.5251	25.7802	28.5399	26.7596	34.3144	38.0201	42.5664	29.1323	40.8872	3177	5037	3960	5114	4368	5330	6547	5365	5357	4246	0.566386	7.90402e-06	0.00265709	false	NC_056056.1	34601938	34607746	+	C3H2orf16	--	--	--	uncharacterized protein C2orf16 homolog [Ovis aries]	CB016_HUMAN RecName: Full=Uncharacterized protein C2orf16;	W5QDL6_SHEEP SubName: Full=Uncharacterized protein {ECO:0000313|Ensembl:ENSOARP00000020814};	--	GO:0070062,extracellular exosome; GO:0005634,nucleus; GO:0005575,cellular_component; GO:0005576,extracellular region; GO:0005615,extracellular space; GO:0031982,vesicle; GO:0043226,organelle; GO:0043227,membrane-bounded organelle; GO:0043230,extracellular organelle; GO:0065010,extracellular membrane-bounded organelle; GO:0110165,cellular anatomical entity; GO:1903561,extracellular vesicle; GO:000…	PF08017.14:Fibrinogen binding protein	zf-C2H2
novel.1558	1.0125	0.8939	1.079	0.828	0.9581	1.5231	1.5369	1.8559	1.2139	1.9436	89	127	124	111	117	177	198	175	167	151	0.864601	7.93398e-06	0.00265709	false	NC_056059.1	56715236	56784371	-	--	--	K09228 KRAB domain-containing zinc finger protein | (RefSeq) KRAB domain containing protein isoform 1 (A)	ko05168: Herpes simplex virus 1 infection	hypothetical protein FD754_012182 [Muntiacus muntjak]	--	A0A5N3VFZ5_MUNMU RecName: Full=RNA-directed DNA polymerase {ECO:0000256|ARBA:ARBA00012493}; EC=2.7.7.49 {ECO:0000256|ARBA:ARBA00012493};	--	--	PF00078.30:Reverse transcriptase (RNA-dependent DNA polymerase)	--
PTTG1IP2	53.6334	49.1454	53.8002	51.2912	52.0973	77.2085	63.2499	67.7303	59.0522	72.0203	578	856	758	843	780	1100	999	783	996	686	0.488523	8.04775e-06	0.00265709	false	NC_056057.1	8594881	8611646	+	PTTG1IP2	--	K26099 PTTG1-interacting protein | (RefSeq) PTTG1IP2; PTTG1IP family member 2 (A)	--	PTTG1IP family member 2 [Ovis aries]	PTIP2_MOUSE RecName: Full=PTTG1IP family member 2 {ECO:0000305}; Flags: Precursor;	W5Q472_SHEEP SubName: Full=Claudin 12 {ECO:0000313|Ensembl:ENSOARP00000017512};	--	GO:0005737,cytoplasm; GO:0016021,integral component of membrane; GO:0005634,nucleus; GO:0006606,protein import into nucleus; GO:0006810,transport; GO:0006886,intracellular protein transport; GO:0006913,nucleocytoplasmic transport; GO:0008104,protein localization; GO:0008150,biological_process; GO:0009987,cellular process; GO:0015031,protein transport; GO:0033036,macromolecule localization; GO:003…	--	--
LOC105611355	65.3925	56.022	56.4406	65.4887	58.706	78.0409	78.041	69.4647	70.9532	82.3074	1885	2610	2127	2879	2351	2974	3297	2148	3201	2097	0.431475	8.08999e-06	0.00265709	false	NC_056065.1	75275636	75316341	-	LOC105611355	--	K04007 membrane cofactor protein | (RefSeq) membrane cofactor protein-like (A)	ko03267: Virion - Adenovirus; ko04610: Complement and coagulation cascades; ko05162: Measles	membrane cofactor protein-like, partial [Ovis aries]	MCP_MOUSE RecName: Full=Membrane cofactor protein; AltName: CD_antigen=CD46; Flags: Precursor;	A0A6P3YPA9_SHEEP RecName: Full=Membrane cofactor protein {ECO:0000256|ARBA:ARBA00017517};	--	GO:0001669,acrosomal vesicle; GO:0016323,basolateral plasma membrane; GO:0009986,cell surface; GO:0005737,cytoplasm; GO:0005576,extracellular region; GO:0005794,Golgi apparatus; GO:0002079,inner acrosomal membrane; GO:0016021,integral component of membrane; GO:0005886,plasma membrane; GO:0045296,cadherin binding; GO:0004175,endopeptidase activity; GO:0045959,negative regulation of complement acti…	PF00084.23:Sushi repeat (SCR repeat)	--
SAXO1	137.961	118.96	119.713	133.476	145.259	187.94	185.535	211.901	143.309	237.609	6204	8646	7038	9154	9075	11173	12228	10222	10086	9444	0.670405	9.34961e-06	0.00301287	false	NC_056055.1	87518924	87630154	-	SAXO1	--	K25472 stabilizer of axonemal microtubules | (RefSeq) SAXO1; stabilizer of axonemal microtubules 1 (A)	--	stabilizer of axonemal microtubules 1 [Bubalus bubalis]	SAXO1_HUMAN RecName: Full=Stabilizer of axonemal microtubules 1 {ECO:0000303|PubMed:25673876};	A0A836AFM1_SHEEP SubName: Full=Uncharacterized protein {ECO:0000313|EMBL:KAG5213418.1};	--	GO:0005879,axonemal microtubule; GO:0005814,centriole; GO:0036064,ciliary basal body; GO:0005856,cytoskeleton; GO:0031514,motile cilium; GO:0036126,sperm flagellum; GO:0008017,microtubule binding; GO:0030030,cell projection organization; GO:0070417,cellular response to cold; GO:0009631,cold acclimation; GO:0045724,positive regulation of cilium assembly; GO:0050821,protein stabilization; GO:000367…	PF05217.15:STOP protein	--
novel.346	1.3558	1.5939	1.2593	1.9686	1.6452	2.9889	2.2467	3.1237	2.401	2.564	70	133	85	155	118	204	170	173	194	117	0.864983	1.01252e-05	0.00320236	false	NC_056054.1	245556777	245651158	-	--	--	K09228 KRAB domain-containing zinc finger protein | (RefSeq) zinc finger protein 264-like isoform X2 (A)	ko05168: Herpes simplex virus 1 infection	hypothetical protein MG293_001826 [Ovis ammon polii]	--	A0A8B9XLP1_BOSMU SubName: Full=Uncharacterized protein {ECO:0000313|Ensembl:ENSBGRP00000022497};	--	--	--	--
RASSF8	62.7496	62.0028	59.036	64.4906	62.2068	75.8321	73.3798	64.4031	69.8655	71.6963	7605	12145	9354	11920	10474	12150	13034	8373	13252	7680	0.297632	1.07831e-05	0.00334608	false	NC_056056.1	189473548	189609569	-	RASSF8	--	K09855 Ras association domain-containing protein 7/8 | (RefSeq) RASSF8; ras association domain-containing protein 8 (A)	--	Ras association domain-containing protein 8, partial [Bos mutus]	RASF8_HUMAN RecName: Full=Ras association domain-containing protein 8; AltName: Full=Carcinoma-associated protein HOJ-1;	L8I7L5_9CETA SubName: Full=Ras association domain-containing protein 8 {ECO:0000313|EMBL:ELR51519.1}; Flags: Fragment;	Predicted cell growth/differentiation regulator, contains RA domain	GO:0007165,signal transduction; GO:0007154,cell communication; GO:0008150,biological_process; GO:0009987,cellular process; GO:0023052,signaling; GO:0050789,regulation of biological process; GO:0050794,regulation of cellular process; GO:0050896,response to stimulus; GO:0051716,cellular response to stimulus; GO:0065007,biological regulation	PF00788.26:Ras association (RalGDS/AF-6) domain	--
CCDC181	81.3284	78.1092	70.8481	80.5914	78.6808	103.6	122.2	163.176	85.0792	161.57	3953	6136	4502	5974	5313	6657	8705	8508	6472	6941	0.821685	1.11917e-05	0.00334608	false	NC_056065.1	36338506	36360165	-	CCDC181	--	K25625 coiled-coil domain-containing protein 181 | (RefSeq) CCDC181; coiled-coil domain-containing protein 181 isoform X1 (A)	--	hypothetical protein MJT46_010663 [Ovis ammon polii x Ovis aries]	CC181_HUMAN RecName: Full=Coiled-coil domain-containing protein 181 {ECO:0000305};	A0A835ZXC0_SHEEP RecName: Full=Coiled-coil domain-containing protein 181 {ECO:0000256|ARBA:ARBA00022306};	--	GO:0005737,cytoplasm; GO:0002177,manchette; GO:0005874,microtubule; GO:0036126,sperm flagellum; GO:0008017,microtubule binding; GO:0003674,molecular_function; GO:0005488,binding; GO:0005515,protein binding; GO:0008092,cytoskeletal protein binding; GO:0015631,tubulin binding; GO:0005575,cellular_component; GO:0005622,intracellular anatomical structure; GO:0110165,cellular anatomical entity; GO:000…	--	--
PLA2G7	5.3921	6.047	5.3274	6.6883	6.1453	7.6136	9.0139	11.2261	7.6084	8.9224	240	435	310	454	380	448	588	536	530	351	0.688177	1.13222e-05	0.00334608	false	NC_056073.1	19877432	19910831	-	PLA2G7	--	K01062 platelet-activating factor acetylhydrolase [EC:3.1.1.47] | (RefSeq) PLA2G7; platelet-activating factor acetylhydrolase isoform X2 (A)	ko00565: Ether lipid metabolism; ko01100: Metabolic pathways	platelet-activating factor acetylhydrolase isoform X1 [Ovis aries]	PAFA_BOVIN RecName: Full=Platelet-activating factor acetylhydrolase; Short=PAF acetylhydrolase; EC=3.1.1.47 {ECO:0000250|UniProtKB:Q13093}; AltName: Full=1-alkyl-2-acetylglycerophosphocholine esterase; AltName: Full=2-acetyl-1-alkylglycerophosphocholine esterase; AltName: Full=LDL-associated phospholipase A2; Short=LDL-PLA(2); AltName: Full=PAF 2-acylhydrolase; Flags: Precursor;	A0A8C2RHS4_CAPHI RecName: Full=Platelet-activating factor acetylhydrolase {ECO:0000256|PIRNR:PIRNR018169}; EC=3.1.1.47 {ECO:0000256|PIRNR:PIRNR018169};	Phospholipase A2 (platelet-activating factor acetylhydrolase in humans)	GO:0034364,high-density lipoprotein particle; GO:0034362,low-density lipoprotein particle; GO:0003847,1-alkyl-2-acetylglycerophosphocholine esterase activity; GO:0047499,calcium-independent phospholipase A2 activity; GO:0034638,phosphatidylcholine catabolic process; GO:0062234,platelet activating factor catabolic process; GO:0046469,platelet activating factor metabolic process; GO:0003674,molecul…	PF03403.16:Platelet-activating factor acetylhydrolase, isoform II	--
ENKUR	19.8324	17.1743	15.0019	19.4899	16.7612	20.7773	25.3137	27.3829	21.7917	28.2319	1987	2781	1965	2978	2333	2752	3717	2943	3417	2500	0.594629	1.13634e-05	0.00334608	false	NC_056066.1	25173694	25211777	-	ENKUR	--	K25647 enkurin | (RefSeq) ENKUR; enkurin (A)	--	enkurin [Ovis aries]	ENKUR_BOVIN RecName: Full=Enkurin;	W5P037_SHEEP SubName: Full=Enkurin, TRPC channel interacting protein {ECO:0000313|Ensembl:ENSOARP00000003785}; SubName: Full=enkurin isoform X1 {ECO:0000313|RefSeq:XP_004014275.1};	--	GO:0097728,9+0 motile cilium; GO:0001669,acrosomal vesicle; GO:0005879,axonemal microtubule; GO:0097228,sperm principal piece; GO:0005516,calmodulin binding; GO:0061966,establishment of left/right asymmetry; GO:0030317,flagellated sperm motility; GO:0003674,molecular_function; GO:0005488,binding; GO:0005515,protein binding; GO:0007275,multicellular organism development; GO:0007368,determination o…	PF13864.9:Calmodulin-binding	ETS
novel.361	8.2567	5.8219	5.4544	4.3945	5.5573	11.3556	8.6152	8.5217	9.5579	16.8032	308	351	266	250	288	560	471	341	558	554	1.0144	1.16643e-05	0.00334608	up	NC_056054.1	256515261	256521288	+	--	--	--	--	--	--	--	--	--	--	--
DYTN	0.2092	0.0485	0.16	0.0686	0	0.4549	0.4639	0.4875	0.6015	1.0354	8	3	8	4	0	23	26	20	36	35	2.81478	1.18567e-05	1	up	NC_056055.1	208735093	208809083	-	DYTN	--	--	--	LOW QUALITY PROTEIN: dystrotelin [Ovis aries]	DYTN_HUMAN RecName: Full=Dystrotelin;	A0A6P7DPF6_SHEEP SubName: Full=LOW QUALITY PROTEIN: dystrotelin {ECO:0000313|RefSeq:XP_027820648.1};	Dystrophin-like protein	GO:0005886,plasma membrane; GO:0045202,synapse; GO:0008270,zinc ion binding; GO:0099536,synaptic signaling; GO:0003674,molecular_function; GO:0005488,binding; GO:0043167,ion binding; GO:0043169,cation binding; GO:0046872,metal ion binding; GO:0046914,transition metal ion binding; GO:0007154,cell communication; GO:0007267,cell-cell signaling; GO:0008150,biological_process; GO:0009987,cellular proc…	PF09069.14:EF-hand	--
HSF4	2.4297	1.4374	1.614	1.4395	1.4268	0.6449	0.6108	0.5762	1.0214	0.4823	114	109	99	103	93	40	42	29	75	20	-1.19906	1.19214e-05	0.00334608	down	NC_056067.1	34372224	34376998	+	HSF4	--	K09417 heat shock transcription factor 4 | (RefSeq) HSF4; heat shock factor protein 4 isoform X1 (A)	--	heat shock factor protein 4 isoform X1 [Ovis aries]	HSF4_CANLF RecName: Full=Heat shock factor protein 4; Short=HSF 4; AltName: Full=Heat shock transcription factor 4; Short=HSTF 4;	A0A6P7EUC6_SHEEP SubName: Full=heat shock factor protein 4 isoform X1 {ECO:0000313|RefSeq:XP_027833844.1};	Heat shock transcription factor	GO:0000785,chromatin; GO:0016607,nuclear speck; GO:0005634,nucleus; GO:0003700,DNA-binding transcription factor activity; GO:0000981,DNA-binding transcription factor activity, RNA polymerase II-specific; GO:0042802,identical protein binding; GO:0000978,RNA polymerase II cis-regulatory region sequence-specific DNA binding; GO:0048468,cell development; GO:0050673,epithelial cell proliferation; GO:0…	PF00447.20:HSF-type DNA-binding	HSF
AXDND1	16.9385	19.4341	14.8235	22.546	18.4963	22.753	28.0697	28.9215	23.6415	28.4102	1936	3590	2215	3930	2937	3438	4702	3546	4229	2870	0.621065	1.1951e-05	0.00334608	false	NC_056065.1	60085467	60162953	+	AXDND1	--	--	--	axonemal dynein light chain domain-containing protein 1 [Ovis aries]	AXDN1_HUMAN RecName: Full=Axonemal dynein light chain domain-containing protein 1;	W5Q5X0_SHEEP SubName: Full=Axonemal dynein light chain domain containing 1 {ECO:0000313|Ensembl:ENSOARP00000018110}; SubName: Full=axonemal dynein light chain domain-containing protein 1 {ECO:0000313|RefSeq:XP_004014143.1};	--	--	PF10211.12:Axonemal dynein light chain	--
LOC121817729	0.1266	0.1903	0.0922	0.2965	0.1649	0.1825	0.5842	1.276	0.366	1.3645	21	51	20	75	38	40	142	227	95	200	2.23505	1.34157e-05	0.00362939	up	NC_056076.1	54247609	54262982	+	LOC121817729	--	--	--	hypothetical protein M91_07157, partial [Bos mutus]	DYNAP_HUMAN RecName: Full=Dynactin-associated protein; Short=Full;	L8IAE0_9CETA RecName: Full=CLLAC domain-containing protein {ECO:0000259|Pfam:PF15675}; Flags: Fragment;	--	GO:0005794,Golgi apparatus; GO:0000139,Golgi membrane; GO:0016021,integral component of membrane; GO:0005886,plasma membrane; GO:0032148,activation of protein kinase B activity; GO:1901625,cellular response to ergosterol; GO:0008284,positive regulation of cell population proliferation; GO:0042981,regulation of apoptotic process; GO:0001932,regulation of protein phosphorylation; GO:0001934,positiv…	PF15675.8:CLLAC-motif containing domain	--
MAP3K13	13.8609	14.6123	15.3106	15.9076	15.4202	19.4486	21.1148	23.7144	16.2037	22.0922	2799	4769	4042	4899	4326	5192	6249	5137	5121	3943	0.556393	1.35395e-05	0.00362939	false	NC_056054.1	202478530	202639960	-	MAP3K13	--	K04422 mitogen-activated protein kinase kinase kinase 13 [EC:2.7.11.25] | (RefSeq) MAP3K13; mitogen-activated protein kinase kinase kinase 13 (A)	ko04010: MAPK signaling pathway	mitogen-activated protein kinase kinase kinase 13 [Ovis aries]	M3K13_BOVIN RecName: Full=Mitogen-activated protein kinase kinase kinase 13; EC=2.7.11.25;	W5QHA1_SHEEP RecName: Full=Mitogen-activated protein kinase kinase kinase 13 {ECO:0000256|PIRNR:PIRNR038165}; EC=2.7.11.25 {ECO:0000256|PIRNR:PIRNR038165};	Serine/threonine protein kinase, contains leucine zipper domain	GO:0005737,cytoplasm; GO:0016020,membrane; GO:0005524,ATP binding; GO:0004706,JUN kinase kinase kinase activity; GO:0046872,metal ion binding; GO:0042803,protein homodimerization activity; GO:0106310,protein serine kinase activity; GO:0004674,protein serine/threonine kinase activity; GO:0007254,JNK cascade; GO:0051092,positive regulation of NF-kappaB transcription factor activity; GO:0046777,prot…	PF07714.20:Protein tyrosine and serine/threonine kinase	bHLH
PROX1	15.2802	13.6041	14.1399	13.768	14.6673	19.7902	16.2521	19.3214	16.0782	19.606	3103	4465	3754	4264	4138	5313	4837	4209	5110	3519	0.457297	1.36004e-05	0.00362939	false	NC_056065.1	69001733	69062471	-	PROX1	--	K20211 prospero homeobox 1 | (RefSeq) PROX1; prospero homeobox protein 1 isoform X1 (A)	--	prospero homeobox protein 1 isoform X1 [Orcinus orca]	PROX1_HUMAN RecName: Full=Prospero homeobox protein 1; AltName: Full=Homeobox prospero-like protein PROX1; Short=PROX-1;	A0A484GQ99_SOUCH RecName: Full=Prospero domain-containing protein {ECO:0000259|PROSITE:PS51818};	Homeobox transcription factor prospero	GO:0000785,chromatin; GO:0005737,cytoplasm; GO:0005829,cytosol; GO:0005654,nucleoplasm; GO:0005634,nucleus; GO:0003677,DNA binding; GO:0050692,DNA binding domain binding; GO:0003700,DNA-binding transcription factor activity; GO:0000981,DNA-binding transcription factor activity, RNA polymerase II-specific; GO:0001227,DNA-binding transcription repressor activity, RNA polymerase II-specific; GO:0050…	PF05044.15:Homeo-prospero domain	HPD
CTNND2	2.9207	2.2907	2.1397	3.0858	1.6996	4.4497	5.1309	4.5174	2.6652	4.5984	355	450	340	572	287	715	914	589	507	494	0.922874	1.42286e-05	0.00373862	false	NC_056069.1	61310518	62427679	+	CTNND2	--	K23491 catenin delta-2 | (RefSeq) CTNND2; catenin delta-2 isoform X1 (A)	ko04310: Wnt signaling pathway	catenin delta-2 isoform X1 [Ovis aries]	CTND2_MOUSE RecName: Full=Catenin delta-2; AltName: Full=Neural plakophilin-related ARM-repeat protein; Short=NPRAP; AltName: Full=Neurojungin;	A0A836A340_SHEEP SubName: Full=Uncharacterized protein {ECO:0000313|EMBL:KAG5199280.1};	Neural adherens junction protein Plakophilin and related Armadillo repeat proteins	GO:0005912,adherens junction; GO:0005737,cytoplasm; GO:0030425,dendrite; GO:0005634,nucleus; GO:0043204,perikaryon; GO:0005886,plasma membrane; GO:0014069,postsynaptic density; GO:0008013,beta-catenin binding; GO:0045296,cadherin binding; GO:0098609,cell-cell adhesion; GO:0007043,cell-cell junction assembly; GO:0060997,dendritic spine morphogenesis; GO:0007612,learning; GO:0001763,morphogenesis o…	PF00514.26:Armadillo/beta-catenin-like repeat	--
novel.1476	4.9675	2.049	5.1114	4.3817	7.0235	0.0895	0.6859	1.1026	1.2469	0	84	56	113	113	165	2	17	20	33	0	-2.80492	1.44004e-05	1	down	NC_056058.1	100946925	100947696	.	--	--	--	--	--	--	--	--	--	--	--
COLCA2	25.7174	20.5994	23.7886	22.7716	25.3707	30.522	32.456	44.7143	29.5525	44.1194	645	835	780	871	884	1012	1193	1203	1160	978	0.72849	1.45713e-05	0.00377066	false	NC_056068.1	21264153	21273943	+	COLCA2	--	--	--	colorectal cancer-associated protein 2 [Ovis aries]	COLC2_HUMAN RecName: Full=Colorectal cancer-associated protein 2; AltName: Full=Cancer susceptibility candidate protein 13;	A0A8C2RDA5_CAPHI SubName: Full=Colorectal cancer associated 2 {ECO:0000313|Ensembl:ENSCHIP00010027203};	--	GO:0005737,cytoplasm; GO:0005575,cellular_component; GO:0005622,intracellular anatomical structure; GO:0110165,cellular anatomical entity	PF09310.13:POU domain, class 2, associating factor 1	--
BLZF1	73.23	74.5676	70.5065	75.0881	75.2323	98.5628	78.0267	94.5854	89.5534	97.7611	4124	6787	5191	6449	5886	7338	6440	5714	7893	4866	0.421744	1.53391e-05	0.00385901	false	NC_056065.1	36306267	36331916	+	BLZF1	--	--	--	golgin-45 [Ovis aries]	GO45_HUMAN RecName: Full=Golgin-45; AltName: Full=Basic leucine zipper nuclear factor 1; AltName: Full=JEM-1 {ECO:0000303|PubMed:11056056, ECO:0000303|PubMed:9129147}; AltName: Full=p45 basic leucine-zipper nuclear factor;	A0A6P3EB28_SHEEP SubName: Full=LOW QUALITY PROTEIN: golgin-45 {ECO:0000313|RefSeq:XP_004013722.1};	Leucine zipper nuclear factor	GO:0005801,cis-Golgi network; GO:0005737,cytoplasm; GO:0005794,Golgi apparatus; GO:0000139,Golgi membrane; GO:0005654,nucleoplasm; GO:0005634,nucleus; GO:0019899,enzyme binding; GO:0031625,ubiquitin protein ligase binding; GO:0007030,Golgi organization; GO:0043001,Golgi to plasma membrane protein transport; GO:0003674,molecular_function; GO:0005488,binding; GO:0005515,protein binding; GO:0044389,…	PF08227.14:DASH complex subunit Hsk3 like	TF_others
novel.3340	3.2064	2.4337	3.0087	2.7014	3.8376	4.0258	5.2977	5.4306	4.3476	8.2362	344	422	422	442	572	571	833	625	730	781	0.959869	1.53646e-05	0.00385901	false	NC_056070.1	73050916	73055813	-	--	--	--	--	LOW QUALITY PROTEIN: vegetative cell wall protein gp1-like [Bos taurus]	--	A0A6P7EWY6_SHEEP SubName: Full=basic salivary proline-rich protein 1-like {ECO:0000313|RefSeq:XP_027836085.1};	--	--	--	--
DIAPH3	10.2693	11.5377	8.1174	9.882	10.2414	11.9113	13.9403	11.4549	13.4238	13.0934	1048	1903	1083	1538	1452	1607	2085	1254	2144	1181	0.456591	1.70162e-05	0.00416387	false	NC_056063.1	2489913	3049565	+	DIAPH3	--	K05745 diaphanous 3 | (RefSeq) DIAPH3; protein diaphanous homolog 3 isoform X1 (A)	ko04810: Regulation of actin cytoskeleton	protein diaphanous homolog 3 isoform X1 [Ovis aries]	DIAP3_HUMAN RecName: Full=Protein diaphanous homolog 3; AltName: Full=Diaphanous-related formin-3; Short=DRF3; AltName: Full=MDia2;	A0A6P7EGH2_SHEEP SubName: Full=protein diaphanous homolog 3 {ECO:0000313|RefSeq:XP_027829306.1};	RhoA GTPase effector DIA/Diaphanous	GO:0005884,actin filament; GO:0005737,cytoplasm; GO:0005829,cytosol; GO:0005634,nucleus; GO:0003779,actin binding; GO:0045296,cadherin binding; GO:0031267,small GTPase binding; GO:0030036,actin cytoskeleton organization; GO:0030041,actin filament polymerization; GO:0007010,cytoskeleton organization; GO:0003674,molecular_function; GO:0005488,binding; GO:0005515,protein binding; GO:0008092,cytoskel…	PF02181.26:Formin Homology 2 Domain	--
novel.4203	11.4385	10.1137	11.1748	12.7497	11.8528	15.1012	14.1661	14.5918	14.5015	18.3345	2839	4057	3626	4826	4087	4955	5153	3885	5633	4022	0.525867	1.72837e-05	0.00416387	false	NC_056078.1	41024260	41073391	-	--	--	K20909 anthrax toxin receptor | (RefSeq) ANTXR1; anthrax toxin receptor 1 (A)	ko04621: NOD-like receptor signaling pathway	hypothetical protein MJG53_019088 [Ovis ammon polii x Ovis aries]	ANTRL_HUMAN RecName: Full=Anthrax toxin receptor-like; Flags: Precursor;	A0A8C2S9T3_CAPHI RecName: Full=VWFA domain-containing protein {ECO:0000259|PROSITE:PS50234};	--	GO:0009986,cell surface; GO:0016021,integral component of membrane; GO:0005886,plasma membrane; GO:0046872,metal ion binding; GO:0004888,transmembrane signaling receptor activity; GO:1901998,toxin transport; GO:0003674,molecular_function; GO:0005488,binding; GO:0043167,ion binding; GO:0043169,cation binding; GO:0038023,signaling receptor activity; GO:0060089,molecular transducer activity; GO:0006…	PF00092.31:von Willebrand factor type A domain	TF_others
novel.1010	0.94	0.8058	0.5842	0.7833	0.4757	0.9888	1.1391	1.999	1.1856	1.7947	192	266	156	244	135	267	341	438	379	324	1.10665	1.74142e-05	0.00416387	up	NC_056056.1	96529362	96544953	-	--	--	K09228 KRAB domain-containing zinc finger protein | (RefSeq) KRAB domain containing protein isoform 1 (A)	ko05168: Herpes simplex virus 1 infection	putative uncharacterized transposon-derived protein F52C9.6 [Varanus komodoensis]	YSM6_CAEEL RecName: Full=Putative uncharacterized transposon-derived protein F52C9.6;	A0A3Q1MGH6_BOVIN RecName: Full=Reverse transcriptase domain-containing protein {ECO:0000259|PROSITE:PS50878};	FOG: Reverse transcriptase	--	PF00078.30:Reverse transcriptase (RNA-dependent DNA polymerase)	zf-C2H2
novel.3160	0.7219	1.1309	0.748	0.8844	0.8456	0.9631	1.8428	1.7651	1.3356	1.3849	220	557	298	411	358	388	823	577	637	373	0.857944	1.75536e-05	0.00416387	false	NC_056069.1	63524238	63538149	-	--	--	K09228 KRAB domain-containing zinc finger protein | (RefSeq) KRAB domain containing protein isoform 1 (A)	ko05168: Herpes simplex virus 1 infection	hypothetical protein FD755_020170 [Muntiacus reevesi]	--	A0A8C0AEE5_BOSMU RecName: Full=RNA-directed DNA polymerase {ECO:0000256|ARBA:ARBA00012493}; EC=2.7.7.49 {ECO:0000256|ARBA:ARBA00012493};	--	--	PF00078.30:Reverse transcriptase (RNA-dependent DNA polymerase)	THAP
SIAH3	96.5152	103.589	90.3043	128.149	116.336	143.714	165.416	203.413	127.825	236.39	2446	4243	2992	4953	4096	4815	6144	5530	5070	5295	0.824759	1.84311e-05	0.00431212	false	NC_056063.1	16226008	16296054	-	SIAH3	--	K22256 seven in absentia homolog 3 | (RefSeq) SIAH3; seven in absentia homolog 3 (A)	--	seven in absentia homolog 3 [Ovis aries]	SIAH3_HUMAN RecName: Full=Seven in absentia homolog 3; Short=Siah-3;	A0A6P7EET5_SHEEP RecName: Full=E3 ubiquitin-protein ligase {ECO:0000256|RuleBase:RU201113}; EC=2.3.2.27 {ECO:0000256|RuleBase:RU201113};	Zn finger protein	GO:0005737,cytoplasm; GO:0005739,mitochondrion; GO:0005654,nucleoplasm; GO:0046872,metal ion binding; GO:0031624,ubiquitin conjugating enzyme binding; GO:0061630,ubiquitin protein ligase activity; GO:1903215,negative regulation of protein targeting to mitochondrion; GO:0043161,proteasome-mediated ubiquitin-dependent protein catabolic process; GO:0031647,regulation of protein stability; GO:0003674…	PF03145.19:Seven in absentia protein family	--
LOC114115332	7.933	26.1538	11.0056	12.8002	13.5756	29.0326	31.5481	31.1757	24.4495	25.2106	204	1087	370	502	485	987	1189	860	984	573	1.09342	1.87739e-05	0.00433296	up	NC_056059.1	91395185	91396358	-	LOC114115332	--	K12160 small ubiquitin-related modifier | (RefSeq) SUMO1; small ubiquitin-related modifier 1 isoform X2 (A)	ko03013: Nucleocytoplasmic transport; ko05418: Fluid shear stress and atherosclerosis	small ubiquitin-related modifier 1 [Bos indicus x Bos taurus]	SUMO1_HUMAN RecName: Full=Small ubiquitin-related modifier 1; Short=SUMO-1; AltName: Full=GAP-modifying protein 1; Short=GMP1; AltName: Full=SMT3 homolog 3; AltName: Full=Sentrin; AltName: Full=Ubiquitin-homology domain protein PIC1; AltName: Full=Ubiquitin-like protein SMT3C; Short=Smt3C; AltName: Full=Ubiquitin-like protein UBL1; Flags: Precursor;	A0A3Q1LY43_BOVIN SubName: Full=Small ubiquitin-related modifier 1 {ECO:0000313|Ensembl:ENSBTAP00000060520};	Ubiquitin-like proteins	GO:0005829,cytosol; GO:0016604,nuclear body; GO:0005635,nuclear envelope; GO:0031965,nuclear membrane; GO:0005643,nuclear pore; GO:0016607,nuclear speck; GO:0097165,nuclear stress granule; GO:0005730,nucleolus; GO:0005654,nucleoplasm; GO:0005634,nucleus; GO:0005886,plasma membrane; GO:0016605,PML body; GO:0001741,XY body; GO:0019899,enzyme binding; GO:0015459,potassium channel regulator activity;…	PF11976.11:Ubiquitin-2 like Rad60 SUMO-like	--
novel.537	11.4506	10.3101	12.1428	8.772	12.4042	12.2533	20.9939	17.1181	14.8847	16.3157	1307	1902	1812	1527	1967	1849	3512	2096	2659	1646	0.671955	1.92886e-05	0.00439239	false	NC_056055.1	54944155	54952746	-	--	--	--	--	spermatogenesis-associated protein 31D1-like [Ovis aries]	S31D1_HUMAN RecName: Full=Spermatogenesis-associated protein 31D1; AltName: Full=Protein FAM75D1;	A0A452F651_CAPHI SubName: Full=Uncharacterized protein {ECO:0000313|Ensembl:ENSCHIP00000019878};	--	GO:0016021,integral component of membrane; GO:0030154,cell differentiation; GO:0007283,spermatogenesis; GO:0008150,biological_process; GO:0009987,cellular process; GO:0032502,developmental process; GO:0048869,cellular developmental process; GO:0000003,reproduction; GO:0003006,developmental process involved in reproduction; GO:0007276,gamete generation; GO:0019953,sexual reproduction; GO:0022414,r…	PF14650.9:FAM75 family	--
LOC121819100	0.7547	0.5415	0.7537	0.5911	0.4376	0.3013	0.2503	0.3029	0.3617	0.2846	144	167	188	172	116	76	70	62	108	48	-0.92617	1.96895e-05	0.0044247	false	NC_056056.1	132369198	132378848	-	LOC121819100	--	--	--	hypothetical protein MJG53_004666 [Ovis ammon polii x Ovis aries]	--	A0A6B0RDE7_9CETA RecName: Full=Homeobox domain-containing protein {ECO:0000259|PROSITE:PS50071};	--	GO:0005634,nucleus; GO:0003677,DNA binding; GO:0000981,DNA-binding transcription factor activity, RNA polymerase II-specific; GO:0003674,molecular_function; GO:0003676,nucleic acid binding; GO:0005488,binding; GO:0097159,organic cyclic compound binding; GO:1901363,heterocyclic compound binding; GO:0003700,DNA-binding transcription factor activity; GO:0140110,transcription regulator activity; GO:0…	--	--
novel.3296	2.5142	2.226	1.8346	1.7245	2.1372	3.0592	2.799	2.8989	2.6475	2.5452	304	435	290	318	359	489	496	376	501	272	0.528666	2.10612e-05	0.00467149	false	NC_056070.1	59697559	59816541	+	--	--	K10434 microtubule-associated protein 9 | (RefSeq) MAP9; microtubule-associated protein 9 isoform X3 (A)	--	hypothetical protein MJG53_000748 [Ovis ammon polii x Ovis aries]	--	A0A4W2F9K1_BOBOX RecName: Full=Reverse transcriptase domain-containing protein {ECO:0000259|PROSITE:PS50878};	--	--	--	THAP
novel.3494	3.7513	3.6551	3.206	3.8591	2.6606	7.098	5.2843	6.7376	3.7605	4.9164	341	537	381	535	336	853	704	657	535	395	0.805071	2.14582e-05	0.00469852	false	NC_056071.1	66612332	66619128	+	--	--	--	--	hypothetical protein MG293_004520 [Ovis ammon polii]	--	A0A4W2GHN6_BOBOX SubName: Full=Uncharacterized protein {ECO:0000313|Ensembl:ENSBIXP00005017939};	--	--	--	--
novel.520	36.7554	37.1068	38.577	39.643	37.5165	43.3811	50.9016	50.9493	43.5061	57.4617	4990	8142	6847	8208	7076	7786	10128	7420	9244	6895	0.484816	2.17815e-05	0.00470895	false	NC_056055.1	46148107	46157786	-	--	--	--	--	PREDICTED: spermatogenesis-associated protein 31E1-like [Bison bison bison]	S31E1_HUMAN RecName: Full=Spermatogenesis-associated protein 31E1; AltName: Full=Protein FAM75E1;	A0A452F2I4_CAPHI SubName: Full=Uncharacterized protein {ECO:0000313|Ensembl:ENSCHIP00000018596};	--	GO:0016021,integral component of membrane; GO:0030154,cell differentiation; GO:0007283,spermatogenesis; GO:0008150,biological_process; GO:0009987,cellular process; GO:0032502,developmental process; GO:0048869,cellular developmental process; GO:0000003,reproduction; GO:0003006,developmental process involved in reproduction; GO:0007276,gamete generation; GO:0019953,sexual reproduction; GO:0022414,r…	PF14650.9:FAM75 family	--
UBALD2	26.209	24.7086	20.5473	25.7138	23.6404	34.3849	38.1739	42.6194	26.3724	56.1639	802	1222	822	1200	1005	1391	1712	1399	1263	1519	0.825383	2.21932e-05	0.00472087	false	NC_056064.1	54784112	54790065	-	UBALD2	--	--	--	UBA-like domain-containing protein 2 isoform X1 [Bubalus bubalis]	UBAD2_HUMAN RecName: Full=UBA-like domain-containing protein 2;	A0A8B9YMG5_BOSMU SubName: Full=UBA like domain containing 2 {ECO:0000313|Ensembl:ENSBGRP00000039575};	--	--	PF14555.9:UBA-like domain	zf-LITAF-like
LOC101106781	0.2479	0.2231	0.1724	0.2019	0.2811	0.3068	0.3793	0.5602	0.7055	0.5864	33	48	30	41	52	54	74	80	147	69	1.28184	2.23895e-05	0.00472087	up	NC_056063.1	70376524	70697624	+	LOC101106781	--	K05673 ATP-binding cassette, subfamily C (CFTR/MRP), member 4 | (RefSeq) ATP-binding cassette sub-family C member 4-like (A)	ko01523: Antifolate resistance; ko02010: ABC transporters; ko04024: cAMP signaling pathway; ko04976: Bile secretion	ATP-binding cassette sub-family C member 4-like [Ovis aries]	MRP4_HUMAN RecName: Full=ATP-binding cassette sub-family C member 4; EC=7.6.2.- {ECO:0000269|PubMed:11856762, ECO:0000269|PubMed:12523936, ECO:0000269|PubMed:12835412, ECO:0000269|PubMed:12883481, ECO:0000269|PubMed:15364914, ECO:0000269|PubMed:15454390, ECO:0000269|PubMed:16282361}; EC=7.6.2.2 {ECO:0000269|PubMed:11856762, ECO:0000269|PubMed:12105214, ECO:0000269|PubMed:15454390, ECO:0000269|Pub…	A0A6P7EER6_SHEEP SubName: Full=multidrug resistance-associated protein 4-like {ECO:0000313|RefSeq:XP_027829662.1};	Multidrug resistance-associated protein/mitoxantrone resistance protein, ABC superfamily	GO:0016324,apical plasma membrane; GO:0016323,basolateral plasma membrane; GO:0098591,external side of apical plasma membrane; GO:0005794,Golgi apparatus; GO:0016021,integral component of membrane; GO:0016020,membrane; GO:0005730,nucleolus; GO:0005886,plasma membrane; GO:0031088,platelet dense granule membrane; GO:0016404,15-hydroxyprostaglandin dehydrogenase (NAD+) activity; GO:0015432,ABC-type …	PF00664.26:ABC transporter transmembrane region	--
LOC114115414	82.3397	60.0805	146.306	124.748	93.2586	144.323	216.399	262.915	150.732	209.506	2415	2848	5610	5580	3800	5596	9302	8272	6919	5431	1.05975	2.30198e-05	0.00479458	up	NC_056059.1	5833461	5842836	+	LOC114115414	--	K20641 Rho GTPase-activating protein 20 | (RefSeq) rho GTPase-activating protein 20-like (A)	--	PREDICTED: rho GTPase-activating protein 20-like [Capra hircus]	RHG20_HUMAN RecName: Full=Rho GTPase-activating protein 20; AltName: Full=Rho-type GTPase-activating protein 20;	A0A452EF66_CAPHI SubName: Full=Uncharacterized protein {ECO:0000313|Ensembl:ENSCHIP00000010646};	Predicted Rho GTPase-activating protein	GO:0005829,cytosol; GO:0005096,GTPase activator activity; GO:0051056,regulation of small GTPase mediated signal transduction; GO:0007165,signal transduction; GO:0003674,molecular_function; GO:0008047,enzyme activator activity; GO:0030234,enzyme regulator activity; GO:0030695,GTPase regulator activity; GO:0060589,nucleoside-triphosphatase regulator activity; GO:0098772,molecular function regulator…	PF00620.30:RhoGAP domain	--
ABRAXAS1	10.3811	10.3479	8.7276	9.9243	9.1787	11.8723	12.8866	14.255	11.2187	15.9159	797	1284	876	1162	979	1205	1450	1174	1348	1080	0.556216	2.37313e-05	0.00480289	false	NC_056059.1	98941746	98957635	-	ABRAXAS1	--	K20774 BRCA1-A complex subunit Abraxas | (RefSeq) ABRAXAS1; BRCA1-A complex subunit Abraxas 1 isoform X1 (A)	ko03440: Homologous recombination	BRCA1-A complex subunit Abraxas 1 isoform X1 [Ovis aries]	ABRX1_BOVIN RecName: Full=BRCA1-A complex subunit Abraxas 1 {ECO:0000250|UniProtKB:Q6UWZ7}; AltName: Full=Coiled-coil domain-containing protein 98; AltName: Full=Protein FAM175A;	A0A8C6FQW3_MOSMO SubName: Full=Abraxas 1, BRCA1 A complex subunit {ECO:0000313|Ensembl:ENSMMSP00000024217};	--	GO:0070531,BRCA1-A complex; GO:0016604,nuclear body; GO:0005634,nucleus; GO:0008017,microtubule binding; GO:0031593,polyubiquitin modification-dependent protein binding; GO:0008608,attachment of spindle microtubules to kinetochore; GO:0006325,chromatin organization; GO:0006302,double-strand break repair; GO:0007095,mitotic G2 DNA damage checkpoint signaling; GO:0090307,mitotic spindle assembly; G…	PF04293.16:SpoVR like protein	--
PRR30	215.901	173.69	196.683	211.217	198.741	253.457	253.158	229.411	228.636	262.296	16604	21589	19775	24773	21234	25769	28534	18926	27519	17829	0.404926	2.39895e-05	0.00480289	false	NC_056056.1	34214735	34218525	-	PRR30	--	--	--	proline-rich protein 30 [Ovis aries]	PRR30_MACFA RecName: Full=Proline-rich protein 30;	A0A6P7DS12_SHEEP SubName: Full=proline-rich protein 30 {ECO:0000313|RefSeq:XP_027821577.1};	--	--	PF15728.8:Domain of unknown function (DUF4679)	--
NR5A1	5.2507	7.3183	5.7285	5.8892	4.7939	3.2192	3.4318	2.9368	4.1142	3.1892	190	428	271	325	241	154	182	114	233	102	-0.673048	2.43259e-05	0.00480289	false	NC_056056.1	11344491	11367776	+	NR5A1	--	K08560 steroidogenic factor 1 | (RefSeq) NR5A1; steroidogenic factor 1 (A)	ko04927: Cortisol synthesis and secretion; ko04934: Cushing syndrome	hypothetical protein JEQ12_013557 [Ovis aries]	STF1_BOVIN RecName: Full=Steroidogenic factor 1; Short=SF-1; Short=STF-1; AltName: Full=Adrenal 4-binding protein; AltName: Full=Fushi tarazu factor homolog 1; AltName: Full=Nuclear receptor subfamily 5 group A member 1; AltName: Full=Steroid hormone receptor Ad4BP;	A0A836AJ60_SHEEP SubName: Full=Uncharacterized protein {ECO:0000313|EMBL:KAG5211128.1};	Nuclear hormone receptor betaFTZ-F1	GO:0005829,cytosol; GO:0005654,nucleoplasm; GO:0005634,nucleus; GO:0090575,RNA polymerase II transcription regulator complex; GO:0003682,chromatin binding; GO:0003677,DNA binding; GO:0019899,enzyme binding; GO:0004879,nuclear receptor activity; GO:0003707,nuclear steroid receptor activity; GO:0005543,phospholipid binding; GO:0000978,RNA polymerase II cis-regulatory region sequence-specific DNA bi…	PF00105.21:Zinc finger, C4 type (two domains)	SF-like
LOC101111382	12.2082	17.1742	16.572	13.2574	15.5591	9.4882	8.1561	5.1172	11.0857	5.7119	1966	4470	3489	3256	3481	2020	1925	884	2794	813	-0.823115	2.43632e-05	0.00480289	false	NC_056065.1	79791337	79810176	-	LOC101111382	--	K18036 receptor-type tyrosine-protein phosphatase V [EC:3.1.3.48] | (RefSeq) receptor-type tyrosine-protein phosphatase V-like (A)	--	receptor-type tyrosine-protein phosphatase V-like [Ovis aries]	PTPRV_MOUSE RecName: Full=Receptor-type tyrosine-protein phosphatase V; Short=R-PTP-V; EC=3.1.3.48; AltName: Full=Embryonic stem cell protein-tyrosine phosphatase; Short=ES cell phosphatase; Flags: Precursor;	A0A6P7EL81_SHEEP RecName: Full=Protein-tyrosine-phosphatase {ECO:0000256|ARBA:ARBA00013064}; EC=3.1.3.48 {ECO:0000256|ARBA:ARBA00013064};	Protein tyrosine phosphatase, contains fn3 domain	GO:0016021,integral component of membrane; GO:0004725,protein tyrosine phosphatase activity; GO:0044242,cellular lipid catabolic process; GO:0032869,cellular response to insulin stimulus; GO:0006977,DNA damage response, signal transduction by p53 class mediator resulting in cell cycle arrest; GO:0048144,fibroblast proliferation; GO:0042593,glucose homeostasis; GO:0031571,mitotic G1 DNA damage che…	PF00102.30:Protein-tyrosine phosphatase	--
ASMTL	5.7693	6.8429	6.328	5.6102	5.4691	3.6723	4.4861	3.3893	4.2984	3.4977	265	508	380	393	349	223	302	167	309	142	-0.527331	2.44658e-05	0.00480289	false	NC_056080.1	6614748	6634760	+	ASMTL	--	K25435 putative bifunctional nucleoside triphosphate pyrophosphatase / methyltransferase [EC:3.6.1.- 2.1.1.-] | (RefSeq) ASMTL; probable bifunctional dTTP/UTP pyrophosphatase/methyltransferase protein isoform X1 (A)	ko00240: Pyrimidine metabolism; ko01100: Metabolic pathways; ko01232: Nucleotide metabolism	probable bifunctional dTTP/UTP pyrophosphatase/methyltransferase protein isoform X1 [Ovis aries]	ASML_HUMAN RecName: Full=Probable bifunctional dTTP/UTP pyrophosphatase/methyltransferase protein {ECO:0000305}; Includes: RecName: Full=dTTP/UTP pyrophosphatase {ECO:0000305}; Short=dTTPase/UTPase {ECO:0000305}; EC=3.6.1.9 {ECO:0000269|PubMed:24210219}; AltName: Full=Nucleoside triphosphate pyrophosphatase {ECO:0000303|PubMed:24210219}; AltName: Full=Nucleotide pyrophosphatase {ECO:0000303|PubMe…	A0A6P7DK61_SHEEP SubName: Full=N-acetylserotonin O-methyltransferase-like protein isoform X1 {ECO:0000313|RefSeq:XP_027819113.1};	Predicted nucleic acid-binding protein ASMTL	GO:0005829,cytosol; GO:0036218,dTTP diphosphatase activity; GO:0035529,NADH pyrophosphatase activity; GO:0047429,nucleoside triphosphate diphosphatase activity; GO:0008171,O-methyltransferase activity; GO:0036221,UTP diphosphatase activity; GO:0032259,methylation; GO:0009117,nucleotide metabolic process; GO:0003674,molecular_function; GO:0003824,catalytic activity; GO:0016462,pyrophosphatase acti…	PF02545.17:Maf-like protein	--
BCAM	33.9984	31.7648	23.0484	21.7461	22.0577	16.9728	18.9564	14.4512	16.0201	15.4166	1794	2709	1590	1750	1617	1184	1466	818	1323	719	-0.586862	2.47584e-05	0.0048051	false	NC_056067.1	52352624	52362963	+	BCAM	--	K06578 Lutheran blood group glycoprotein | (RefSeq) BCAM; basal cell adhesion molecule (A)	--	basal cell adhesion molecule [Ovis aries]	BCAM_BOVIN RecName: Full=Basal cell adhesion molecule; AltName: Full=B-CAM cell surface glycoprotein; AltName: Full=Lutheran antigen; AltName: CD_antigen=CD239; Flags: Precursor;	A0A6P7EWN8_SHEEP SubName: Full=basal cell adhesion molecule isoform X2 {ECO:0000313|RefSeq:XP_027834256.1};	--	GO:0009986,cell surface; GO:0016021,integral component of membrane; GO:0005886,plasma membrane; GO:0043236,laminin binding; GO:0005055,laminin receptor activity; GO:0008022,protein C-terminus binding; GO:0007160,cell-matrix adhesion; GO:0003674,molecular_function; GO:0005488,binding; GO:0005515,protein binding; GO:0050840,extracellular matrix binding; GO:0050839,cell adhesion molecule binding; GO…	PF13927.9:Immunoglobulin domain	CSL
LOC101123167	628.764	510.795	506.15	533.11	600.091	718.375	714.795	672.698	648.382	847.194	17078	22423	17973	22083	22644	25795	28454	19600	27562	20338	0.482307	2.60204e-05	0.00499328	false	NC_056054.1	102858072	102863684	+	LOC101123167	--	--	--	--	--	--	--	--	--	--
DHH	1.4123	1.4564	1.3774	1.1113	1.3216	0.7923	0.6665	0.7461	0.8874	0.4927	120	200	153	144	156	89	83	68	118	37	-0.782696	2.73078e-05	0.00514071	false	NC_056056.1	137136329	137143145	+	DHH	--	K11990 desert hedgehog | (RefSeq) DHH; desert hedgehog protein (A)	ko04340: Hedgehog signaling pathway	Desert hedgehog protein, partial [Bos mutus]	DHH_MOUSE RecName: Full=Desert hedgehog protein {ECO:0000305}; Short=DHH; EC=3.1.-.- {ECO:0000250|UniProtKB:Q62226}; AltName: Full=HHG-3; Contains: RecName: Full=Desert hedgehog protein N-product; Flags: Precursor;	L8IHB3_9CETA RecName: Full=Hedgehog protein {ECO:0000256|RuleBase:RU280812}; Flags: Fragment;	Sonic hedgehog and related proteins	GO:0005576,extracellular region; GO:0005615,extracellular space; GO:0005886,plasma membrane; GO:0005509,calcium ion binding; GO:0005113,patched binding; GO:0008233,peptidase activity; GO:0008270,zinc ion binding; GO:0001708,cell fate specification; GO:0007267,cell-cell signaling; GO:0016539,intein-mediated protein splicing; GO:0033327,Leydig cell differentiation; GO:0030238,male sex determination…	PF01085.21:Hedgehog amino-terminal signalling domain	zf-C2H2
STPG1	64.0577	57.1928	64.9373	74.9817	75.909	86.2904	88.5283	85.4444	83.8719	92.9017	5106	7368	6767	9115	8406	9093	10342	7306	10463	6545	0.477073	2.74586e-05	0.00514071	false	NC_056055.1	242249557	242311508	+	STPG1	--	--	--	O(6)-methylguanine-induced apoptosis 2 isoform X1 [Ovis aries]	STPG1_BOVIN RecName: Full=O(6)-methylguanine-induced apoptosis 2; Short=MAPO2; AltName: Full=Sperm-tail PG-rich repeat-containing protein 1;	W5P9H3_SHEEP SubName: Full=Sperm tail PG-rich repeat containing 1 {ECO:0000313|Ensembl:ENSOARP00000007081};	--	GO:0005739,mitochondrion; GO:0005634,nucleus; GO:0043065,positive regulation of apoptotic process; GO:1902110,positive regulation of mitochondrial membrane permeability involved in apoptotic process; GO:0006915,apoptotic process; GO:0008150,biological_process; GO:0008219,cell death; GO:0009987,cellular process; GO:0010941,regulation of cell death; GO:0010942,positive regulation of cell death; GO:…	PF07004.15:Sperm-tail PG-rich repeat	--
LOC105616630	149.116	167.835	146.265	156.577	159.538	202.469	214.615	352.877	187.695	393.376	7225	13143	9265	11570	10739	12969	15240	18341	14233	16846	0.914166	2.76916e-05	0.00514071	false	NC_056054.1	157518381	157520592	+	LOC105616630	--	--	--	casein kinase II subunit alpha'-interacting protein [Ovis aries]	CS2IP_HUMAN RecName: Full=Casein kinase II subunit alpha'-interacting protein {ECO:0000305};	A0A6P7D9L5_SHEEP SubName: Full=casein kinase II subunit alpha'-interacting protein {ECO:0000313|RefSeq:XP_027815446.1};	--	GO:0005634,nucleus; GO:0005575,cellular_component; GO:0005622,intracellular anatomical structure; GO:0043226,organelle; GO:0043227,membrane-bounded organelle; GO:0043229,intracellular organelle; GO:0043231,intracellular membrane-bounded organelle; GO:0110165,cellular anatomical entity	--	--
novel.206	2.3525	2.3431	2.3115	3.1979	2.2646	3.7398	3.8628	3.5213	3.2995	5.4098	246	396	316	510	329	517	592	395	540	500	0.773914	2.80138e-05	0.00514461	false	NC_056054.1	124399565	124439981	+	--	--	--	--	Craniofacial development protein 2 [Varanus komodoensis]	--	A0A4W2G874_BOBOX SubName: Full=EF-hand calcium binding domain 11 {ECO:0000313|Ensembl:ENSBIXP00005014139};	--	GO:0005509,calcium ion binding; GO:0003674,molecular_function; GO:0005488,binding; GO:0043167,ion binding; GO:0043169,cation binding; GO:0046872,metal ion binding	--	--
RPL7A	353.464	277.309	321.102	283.245	362.408	248.435	217.733	205.45	225.085	183.805	6821	8649	8101	8336	9716	6338	6158	4253	6798	3135	-0.462881	2.83335e-05	0.00514795	false	NC_056056.1	2691307	2694661	-	RPL7A	--	K02936 large subunit ribosomal protein L7Ae | (RefSeq) RPL7A; 60S ribosomal protein L7a (A)	ko03010: Ribosome; ko05171: Coronavirus disease - COVID-19	60S ribosomal protein L7a-like [Cervus canadensis]	RL7A_BOVIN RecName: Full=60S ribosomal protein L7a;	A0A8C2LK85_CRIGR RecName: Full=60S ribosomal protein L7a {ECO:0000256|ARBA:ARBA00014774, ECO:0000256|RuleBase:RU367042};	60S ribosomal protein L7A	GO:0022625,cytosolic large ribosomal subunit; GO:0016020,membrane; GO:0042788,polysomal ribosome; GO:0045202,synapse; GO:0003723,RNA binding; GO:0000470,maturation of LSU-rRNA; GO:0003674,molecular_function; GO:0003676,nucleic acid binding; GO:0005488,binding; GO:0097159,organic cyclic compound binding; GO:1901363,heterocyclic compound binding; GO:0006139,nucleobase-containing compound metabolic …	PF01248.29:Ribosomal protein L7Ae/L30e/S12e/Gadd45 family	--
novel.1357	1.7696	2.0227	2.3955	2.1573	2.2911	2.5574	2.982	3.6466	2.7137	3.3721	760	1404	1345	1413	1367	1452	1877	1680	1824	1280	0.627969	2.87058e-05	0.00516069	false	NC_056058.1	10888512	10908118	-	--	--	K09228 KRAB domain-containing zinc finger protein | (RefSeq) KRAB domain containing protein isoform 1 (A)	ko05168: Herpes simplex virus 1 infection	putative uncharacterized transposon-derived protein F52C9.6 [Varanus komodoensis]	LORF2_MOUSE RecName: Full=LINE-1 retrotransposable element ORF2 protein; Short=ORF2p; AltName: Full=Long interspersed element-1; Short=L1; AltName: Full=Retrovirus-related Pol polyprotein LINE-1; Includes: RecName: Full=Reverse transcriptase; EC=2.7.7.49; Includes: RecName: Full=Endonuclease; EC=3.1.21.-;	A0A670JVY2_PODMU RecName: Full=Reverse transcriptase domain-containing protein {ECO:0000259|PROSITE:PS50878};	--	GO:0004519,endonuclease activity; GO:0046872,metal ion binding; GO:0003964,RNA-directed DNA polymerase activity; GO:0006310,DNA recombination; GO:0003674,molecular_function; GO:0003824,catalytic activity; GO:0004518,nuclease activity; GO:0016787,hydrolase activity; GO:0016788,hydrolase activity, acting on ester bonds; GO:0005488,binding; GO:0043167,ion binding; GO:0043169,cation binding; GO:00167…	PF00078.30:Reverse transcriptase (RNA-dependent DNA polymerase)	THAP
RGS22	72.8146	78.9686	74.6472	72.0102	73.1239	87.2566	85.9456	103.003	93.0146	118.754	6501	11395	8713	9805	9070	10299	11246	9865	12997	9371	0.504783	3.01951e-05	0.00537189	false	NC_056062.1	77192821	77330055	+	RGS22	--	--	--	regulator of G-protein signaling 22 isoform X1 [Ovis aries]	RGS22_HUMAN RecName: Full=Regulator of G-protein signaling 22; Short=RGS22;	A0A6P3TQK5_SHEEP SubName: Full=regulator of G-protein signaling 22 isoform X1 {ECO:0000313|RefSeq:XP_012039453.3};	--	GO:0015629,actin cytoskeleton; GO:0005737,cytoplasm; GO:0005829,cytosol; GO:0001650,fibrillar center; GO:0005634,nucleus; GO:0001965,G-protein alpha-subunit binding; GO:0009968,negative regulation of signal transduction; GO:0003674,molecular_function; GO:0005488,binding; GO:0005515,protein binding; GO:0007154,cell communication; GO:0007165,signal transduction; GO:0008150,biological_process; GO:00…	PF00615.22:Regulator of G protein signaling domain	--
HYI	7.255	5.748	4.3312	3.6549	4.1077	2.4762	2.5657	1.897	2.3461	2.7028	164	210	128	126	129	74	85	46	83	54	-0.951499	3.11785e-05	0.00548966	false	NC_056054.1	18121472	18124326	-	HYI	--	K01816 hydroxypyruvate isomerase [EC:5.3.1.22] | (RefSeq) HYI; putative hydroxypyruvate isomerase isoform X1 (A)	ko00630: Glyoxylate and dicarboxylate metabolism; ko01100: Metabolic pathways	putative hydroxypyruvate isomerase [Bubalus bubalis]	HYI_HUMAN RecName: Full=Putative hydroxypyruvate isomerase; EC=5.3.1.22; AltName: Full=Endothelial cell apoptosis protein E-CE1;	A0A452E5Q7_CAPHI RecName: Full=Putative hydroxypyruvate isomerase {ECO:0000256|ARBA:ARBA00017985, ECO:0000256|PIRNR:PIRNR006241}; EC=5.3.1.22 {ECO:0000256|ARBA:ARBA00012570, ECO:0000256|PIRNR:PIRNR006241};	Hydroxypyruvate isomerase	GO:0008903,hydroxypyruvate isomerase activity; GO:0046487,glyoxylate metabolic process; GO:0003674,molecular_function; GO:0003824,catalytic activity; GO:0016853,isomerase activity; GO:0016860,intramolecular oxidoreductase activity; GO:0016861,intramolecular oxidoreductase activity, interconverting aldoses and ketoses; GO:0006081,cellular aldehyde metabolic process; GO:0006082,organic acid metabol…	PF01261.27:Xylose isomerase-like TIM barrel	--
CEP152	13.072	14.2649	12.6989	12.5548	13.0277	15.8004	16.9836	21.3013	14.5953	19.5504	1659	2926	2107	2430	2297	2651	3159	2900	2899	2193	0.53827	3.46585e-05	0.00604013	false	NC_056060.1	59535136	59639369	+	CEP152	--	K16728 centrosomal protein CEP152 | (RefSeq) CEP152; centrosomal protein of 152 kDa isoform X2 (A)	--	centrosomal protein of 152 kDa isoform X1 [Ovis aries]	CE152_HUMAN RecName: Full=Centrosomal protein of 152 kDa {ECO:0000305}; Short=Cep152;	A0A6P3TQZ1_SHEEP SubName: Full=centrosomal protein of 152 kDa isoform X1 {ECO:0000313|RefSeq:XP_012037007.2};	--	GO:0005814,centriole; GO:0005813,centrosome; GO:0005829,cytosol; GO:0098536,deuterosome; GO:0005654,nucleoplasm; GO:0000242,pericentriolar material; GO:0120098,procentriole; GO:0120099,procentriole replication complex; GO:0019901,protein kinase binding; GO:0030030,cell projection organization; GO:0007099,centriole replication; GO:0051298,centrosome duplication; GO:0098535,de novo centriole assemb…	--	--
novel.3114	3.7344	3.6833	3.77	3.4757	4.2255	5.4272	4.908	9.6644	5.1714	5.4621	813	1296	1073	1154	1278	1562	1566	2257	1762	1051	0.808911	3.62269e-05	0.00624969	false	NC_056069.1	24116224	24129115	-	--	--	K09228 KRAB domain-containing zinc finger protein | (RefSeq) KRAB domain containing protein isoform 1 (A)	ko05168: Herpes simplex virus 1 infection	hypothetical protein FD755_015564 [Muntiacus reevesi]	--	A0A4W2IB98_BOBOX RecName: Full=Reverse transcriptase domain-containing protein {ECO:0000259|PROSITE:PS50878};	--	--	--	zf-C2H2
SLC4A2	11.5746	11.3475	9.6393	9.5101	8.7405	7.1596	7.4426	5.8891	7.5772	4.9464	1059	1678	1153	1327	1111	866	998	578	1085	400	-0.516601	3.71767e-05	0.00634941	false	NC_056057.1	115254045	115269231	+	SLC4A2	--	K13855 solute carrier family 4 (anion exchanger), member 2 | (RefSeq) SLC4A2; anion exchange protein 2 isoform X1 (A)	ko04970: Salivary secretion; ko04971: Gastric acid secretion; ko04972: Pancreatic secretion; ko04976: Bile secretion	anion exchange protein 2 isoform X1 [Ovis aries]	B3A2_HORSE RecName: Full=Anion exchange protein 2; Short=AE 2; Short=Anion exchanger 2; AltName: Full=Non-erythroid band 3-like protein; AltName: Full=Solute carrier family 4 member 2;	A0A836AJA4_SHEEP SubName: Full=anion exchange protein 2 {ECO:0000313|RefSeq:XP_027824814.1};	Na+-independent Cl/HCO3 exchanger AE1 and related transporters (SLC4 family)	GO:0016021,integral component of membrane; GO:0015301,NA; GO:0005452,solute:inorganic anion antiporter activity; GO:0003674,molecular_function; GO:0005215,transporter activity; GO:0008509,anion transmembrane transporter activity; GO:0015075,ion transmembrane transporter activity; GO:0015103,inorganic anion transmembrane transporter activity; GO:0015291,secondary active transmembrane transporter a…	PF00955.24:HCO3- transporter family	--
ETNK2	39.5222	42.3196	31.9718	31.7406	29.1353	25.0356	24.4366	21.3049	26.3319	20.79	2153	3726	2277	2637	2205	1803	1951	1245	2245	1001	-0.459745	3.83624e-05	0.00638762	false	NC_056065.1	1762407	1780349	-	ETNK2	--	K00894 ethanolamine kinase [EC:2.7.1.82] | (RefSeq) ETNK2; ethanolamine kinase 2 (A)	ko00564: Glycerophospholipid metabolism; ko01100: Metabolic pathways	ethanolamine kinase 2 [Oryx dammah]	EKI2_HUMAN RecName: Full=Ethanolamine kinase 2; Short=EKI 2; EC=2.7.1.82; AltName: Full=Ethanolamine kinase-like protein;	A0A836CWX7_SHEEP SubName: Full=Uncharacterized protein {ECO:0000313|EMBL:KAG5202095.1};	Ethanolamine kinase	GO:0005737,cytoplasm; GO:0005829,cytosol; GO:0005524,ATP binding; GO:0004305,ethanolamine kinase activity; GO:0001701,in utero embryonic development; GO:0035264,multicellular organism growth; GO:0006646,phosphatidylethanolamine biosynthetic process; GO:0016310,phosphorylation; GO:0001890,placenta development; GO:0009791,post-embryonic development; GO:0000166,nucleotide binding; GO:0003674,molecul…	PF01633.23:Choline/ethanolamine kinase	--
SELENOV	36.1915	34.4021	41.2532	38.4616	44.1588	50.9995	49.24	58.465	45.9226	65.2806	5661	8697	8436	9175	9596	10546	11288	9810	11242	9025	0.581092	3.88444e-05	0.00638762	false	NC_056067.1	48538921	48546160	+	SELENOV	--	K12025 tripartite motif-containing protein 52 | (RefSeq) TRIM52; E3 ubiquitin-protein ligase TRIM52 isoform X1 (A)	--	selenoprotein V [Ovis aries]	SELV_HUMAN RecName: Full=Selenoprotein V {ECO:0000303|PubMed:27645994}; Short=SelV {ECO:0000303|PubMed:27645994};	A0A6P7ESC4_SHEEP SubName: Full=selenoprotein V {ECO:0000313|RefSeq:XP_027834083.1};	--	GO:0005829,cytosol; GO:0010269,response to selenium ion; GO:0008150,biological_process; GO:0010035,response to inorganic substance; GO:0042221,response to chemical; GO:0050896,response to stimulus; GO:0005575,cellular_component; GO:0005622,intracellular anatomical structure; GO:0005737,cytoplasm; GO:0110165,cellular anatomical entity	PF06131.14:Schizosaccharomyces pombe repeat of unknown function (DUF963)	ETS
HCN2	2.7918	2.6249	2.7112	2.1446	2.4429	1.5321	1.3726	1.0589	1.9062	1.378	204	310	259	239	248	148	147	83	218	89	-0.700697	3.91058e-05	0.00638762	false	NC_056058.1	40894256	40914471	+	HCN2	--	K04955 hyperpolarization activated cyclic nucleotide-gated potassium channel 2 | (RefSeq) HCN2; potassium/sodium hyperpolarization-activated cyclic nucleotide-gated channel 2 (A)	ko04024: cAMP signaling pathway; ko04929: GnRH secretion	potassium/sodium hyperpolarization-activated cyclic nucleotide-gated channel 2 [Ovis aries]	HCN2_HUMAN RecName: Full=Potassium/sodium hyperpolarization-activated cyclic nucleotide-gated channel 2; AltName: Full=Brain cyclic nucleotide-gated channel 2; Short=BCNG-2;	A0A6P3TEB7_SHEEP SubName: Full=potassium/sodium hyperpolarization-activated cyclic nucleotide-gated channel 2 {ECO:0000313|RefSeq:XP_012034637.3};	K+-channel ERG and related proteins, contain PAS/PAC sensor domain	GO:0030424,axon; GO:0030425,dendrite; GO:0098855,HCN channel complex; GO:0005887,integral component of plasma membrane; GO:0005886,plasma membrane; GO:0008076,voltage-gated potassium channel complex; GO:0030552,cAMP binding; GO:0042802,identical protein binding; GO:0005222,intracellular cAMP-activated cation channel activity; GO:0005249,voltage-gated potassium channel activity; GO:0005248,voltage…	PF00520.34:Ion transport protein	zf-C2H2
THAP11	5.4726	6.6517	5.9162	6.0125	6.1801	3.9924	4.3979	3.7638	4.4292	3.4674	225	442	318	377	353	217	265	166	285	126	-0.487948	3.91983e-05	0.00638762	false	NC_056067.1	34912088	34913964	+	THAP11	--	K23211 THAP domain-containing protein 11 | (RefSeq) THAP11; THAP domain-containing protein 11 (A)	--	THAP domain containing 11, partial [Homo sapiens]	THA11_BOVIN RecName: Full=THAP domain-containing protein 11;	A0A452E8L1_CAPHI SubName: Full=THAP domain containing 11 {ECO:0000313|Ensembl:ENSCHIP00000008333};	--	GO:0005737,cytoplasm; GO:0005654,nucleoplasm; GO:0003677,DNA binding; GO:0000978,RNA polymerase II cis-regulatory region sequence-specific DNA binding; GO:0008270,zinc ion binding; GO:0006357,regulation of transcription by RNA polymerase II; GO:0003674,molecular_function; GO:0003676,nucleic acid binding; GO:0005488,binding; GO:0097159,organic cyclic compound binding; GO:1901363,heterocyclic compo…	PF05485.15:THAP domain	THAP
EP4C	1.1862	1.3425	1.2725	1.2331	1.5723	0.6128	0.8784	0.2832	0.342	0.5237	82	150	115	130	151	56	89	21	37	32	-1.2239	3.92705e-05	0.00638762	down	NC_056056.1	208664859	208689556	-	EP4C	--	K06545 CD163 antigen | (RefSeq) EM4B; antigen WC1.1 isoform X1 (A)	--	LOW QUALITY PROTEIN: antigen WC1.1 [Ovis aries]	WC11_BOVIN RecName: Full=Antigen WC1.1; Flags: Precursor;	A0A8C6FVD6_MOSMO SubName: Full=Uncharacterized protein {ECO:0000313|Ensembl:ENSMMSP00000029588};	--	GO:0009897,external side of plasma membrane; GO:0005576,extracellular region; GO:0005044,scavenger receptor activity; GO:0003674,molecular_function; GO:0038024,cargo receptor activity; GO:0005575,cellular_component; GO:0005886,plasma membrane; GO:0009986,cell surface; GO:0016020,membrane; GO:0071944,cell periphery; GO:0098552,side of membrane; GO:0110165,cellular anatomical entity	PF00530.21:Scavenger receptor cysteine-rich domain	--
PALD1	1.0665	0.8277	0.7156	0.9324	0.7205	0.3963	0.5234	0.4099	0.4184	0.2011	114	143	100	152	107	56	82	47	70	19	-1.01197	3.98768e-05	0.00642506	down	NC_056078.1	25880584	25968693	+	PALD1	--	K14165 atypical dual specificity phosphatase [EC:3.1.3.16 3.1.3.48] | (RefSeq) DUSP23; dual specificity protein phosphatase 23 (A)	--	paladin isoform X1 [Ovis aries]	PALD_HUMAN RecName: Full=Paladin;	A0A6P7DHS7_SHEEP SubName: Full=paladin isoform X1 {ECO:0000313|RefSeq:XP_027818261.1, ECO:0000313|RefSeq:XP_027818262.1};	--	GO:0005737,cytoplasm; GO:0005829,cytosol; GO:0004725,protein tyrosine phosphatase activity; GO:0003674,molecular_function; GO:0003824,catalytic activity; GO:0004721,phosphoprotein phosphatase activity; GO:0016787,hydrolase activity; GO:0016788,hydrolase activity, acting on ester bonds; GO:0016791,phosphatase activity; GO:0042578,phosphoric ester hydrolase activity; GO:0140096,catalytic activity, …	PF14566.9:Inositol hexakisphosphate	--
novel.230	0.4293	0.0885	0.4379	0.3441	0.3434	1.2269	0.7161	1.3341	1.3412	1.0795	9	3	12	11	10	34	22	30	44	20	1.91713	3.99666e-05	1	up	NC_056054.1	139609146	139610102	.	--	--	K09502 DnaJ homolog subfamily A member 1 | (RefSeq) LOW QUALITY PROTEIN: dnaJ homolog subfamily A member 1 (A)	ko04141: Protein processing in endoplasmic reticulum	dnaJ homolog subfamily A member 1-like [Mustela putorius furo]	DNJA1_BOVIN RecName: Full=DnaJ homolog subfamily A member 1; Flags: Precursor;	A0A286Y5E9_CAVPO RecName: Full=CR-type domain-containing protein {ECO:0000259|PROSITE:PS51188};	Molecular chaperone (DnaJ superfamily)	GO:0005737,cytoplasm; GO:0005829,cytosol; GO:0005783,endoplasmic reticulum; GO:0016020,membrane; GO:0005739,mitochondrion; GO:0005634,nucleus; GO:0048471,perinuclear region of cytoplasm; GO:0005524,ATP binding; GO:0001671,ATPase activator activity; GO:0051087,chaperone binding; GO:0030544,Hsp70 protein binding; GO:0050750,low-density lipoprotein particle receptor binding; GO:0046872,metal ion bin…	PF01556.21:DnaJ C terminal domain	--
POC1B	15.5514	15.2334	13.4735	16.9111	15.8488	18.9147	20.6442	26.8843	18.368	27.8909	1010	1599	1144	1675	1430	1624	1965	1873	1867	1601	0.660639	4.17514e-05	0.00662992	false	NC_056056.1	125784370	125890469	-	POC1B	--	K16482 centriolar protein POC1 | (RefSeq) POC1B; POC1 centriolar protein homolog B isoform X4 (A)	--	POC1 centriolar protein homolog B isoform X1 [Oryx dammah]	POC1B_HUMAN RecName: Full=POC1 centriolar protein homolog B {ECO:0000305}; AltName: Full=Pix1; AltName: Full=Proteome of centriole protein 1B; AltName: Full=WD repeat-containing protein 51B;	A0A6P7DXD6_SHEEP SubName: Full=POC1 centriolar protein homolog B isoform X1 {ECO:0000313|RefSeq:XP_027822996.1};	--	GO:0005814,centriole; GO:0005813,centrosome; GO:0036064,ciliary basal body; GO:0005737,cytoplasm; GO:0000922,spindle pole; GO:0008283,cell population proliferation; GO:0007099,centriole replication; GO:0060271,cilium assembly; GO:0001895,retina homeostasis; GO:0008150,biological_process; GO:0009987,cellular process; GO:0000226,microtubule cytoskeleton organization; GO:0006996,organelle organizati…	PF00400.35:WD domain, G-beta repeat	--
C14H19orf18	86.3576	86.085	79.7685	92.9843	96.6576	127.246	130.803	95.6624	101.322	109.534	1710	2755	2065	2808	2659	3331	3796	2032	3140	1917	0.454032	4.19247e-05	0.00662992	false	NC_056067.1	66100721	66116590	-	C14H19orf18	--	--	--	uncharacterized protein C19orf18 homolog [Ovis aries]	CS018_HUMAN RecName: Full=Uncharacterized protein C19orf18; Flags: Precursor;	A0A8C2PG43_CAPHI SubName: Full=Zinc finger protein 606 {ECO:0000313|Ensembl:ENSCHIP00010018345};	--	GO:0070062,extracellular exosome; GO:0016021,integral component of membrane; GO:0005575,cellular_component; GO:0005576,extracellular region; GO:0005615,extracellular space; GO:0031982,vesicle; GO:0043226,organelle; GO:0043227,membrane-bounded organelle; GO:0043230,extracellular organelle; GO:0065010,extracellular membrane-bounded organelle; GO:0110165,cellular anatomical entity; GO:1903561,extrac…	PF17686.4:Family of unknown function (DUF5534)	--
IRF2BPL	7.6743	8.2961	7.3376	7.1836	7.3208	6.1761	5.6826	4.7457	5.7602	5.0938	704	1230	880	1005	933	749	764	467	827	413	-0.356485	4.29798e-05	0.00670994	false	NC_056060.1	86399466	86403653	-	IRF2BPL	--	K22383 interferon regulatory factor 2-binding protein | (RefSeq) IRF2BPL; probable E3 ubiquitin-protein ligase IRF2BPL (A)	--	PREDICTED: interferon regulatory factor 2-binding protein-like [Capra hircus]	I2BPL_MOUSE RecName: Full=Probable E3 ubiquitin-protein ligase IRF2BPL {ECO:0000250|UniProtKB:Q9H1B7}; EC=2.3.2.27 {ECO:0000250|UniProtKB:Q9H1B7}; AltName: Full=Enhanced at puberty protein 1; AltName: Full=Interferon regulatory factor 2-binding protein-like;	A0A6P7ECC6_SHEEP SubName: Full=interferon regulatory factor 2-binding protein-like {ECO:0000313|RefSeq:XP_027827876.1};	Predicted E3 ubiquitin ligase	GO:0005654,nucleoplasm; GO:0005634,nucleus; GO:0046872,metal ion binding; GO:0003714,transcription corepressor activity; GO:0061630,ubiquitin protein ligase activity; GO:0046543,development of secondary female sexual characteristics; GO:0000122,negative regulation of transcription by RNA polymerase II; GO:0007399,nervous system development; GO:0045944,positive regulation of transcription by RNA p…	PF11261.11:Interferon regulatory factor 2-binding protein zinc finger	--
novel.3414	1.3565	1.4596	1.3609	1.1408	1.6733	2.0968	2.2099	1.5761	2.4055	1.6626	276	480	362	354	473	564	659	344	766	299	0.611362	4.32499e-05	0.00670994	false	NC_056071.1	32092051	32107385	-	--	--	K09228 KRAB domain-containing zinc finger protein | (RefSeq) KRAB domain containing protein isoform 1 (A)	ko05168: Herpes simplex virus 1 infection	Craniofacial development protein 2 [Varanus komodoensis]	CFDP2_BOVIN RecName: Full=Craniofacial development protein 2; AltName: Full=p97 bucentaur protein;	A0A4W2D2D2_BOBOX RecName: Full=RNA-directed DNA polymerase {ECO:0000256|ARBA:ARBA00012493}; EC=2.7.7.49 {ECO:0000256|ARBA:ARBA00012493};	FOG: Reverse transcriptase	GO:0005737,cytoplasm; GO:0005634,nucleus; GO:0003824,catalytic activity; GO:0006338,chromatin remodeling; GO:0003674,molecular_function; GO:0006325,chromatin organization; GO:0008150,biological_process; GO:0009987,cellular process; GO:0016043,cellular component organization; GO:0071840,cellular component organization or biogenesis; GO:0005575,cellular_component; GO:0005622,intracellular anatomica…	PF00078.30:Reverse transcriptase (RNA-dependent DNA polymerase)	THAP
LY6G6C	24.9411	21.9309	25.2513	25.0304	23.8932	33.0886	31.5845	27.4256	26.8896	33.6465	1097	1559	1452	1679	1460	1924	2036	1294	1851	1308	0.438245	4.36093e-05	0.00670994	false	NC_056073.1	26670715	26674498	+	LY6G6C	--	K06846 lymphocyte antigen 6 complex locus protein D/E/F/G6/H | (RefSeq) LY6G6C; lymphocyte antigen 6 complex locus protein G6c (A)	--	lymphocyte antigen 6 complex locus protein G6c [Ovis aries]	LY66C_BOVIN RecName: Full=Lymphocyte antigen 6 complex locus protein G6c; Flags: Precursor;	A0A6P3ECQ3_SHEEP SubName: Full=lymphocyte antigen 6 complex locus protein G6c {ECO:0000313|RefSeq:XP_004018992.1};	--	GO:0031225,anchored component of membrane; GO:0005886,plasma membrane; GO:0032991,protein-containing complex; GO:0005575,cellular_component; GO:0016020,membrane; GO:0031224,intrinsic component of membrane; GO:0110165,cellular anatomical entity; GO:0071944,cell periphery	--	--
SMAD1	5.0272	5.6743	4.255	3.4412	4.6642	9.1143	4.7273	8.8112	6.6638	7.4147	751	1370	831	784	968	1800	1035	1412	1558	979	0.785738	4.49957e-05	0.00686145	false	NC_056070.1	12802526	12884946	-	SMAD1	--	K04676 mothers against decapentaplegic homolog 1 | (RefSeq) SMAD1; mothers against decapentaplegic homolog 1 isoform X1 (A)	ko04350: TGF-beta signaling pathway; ko04390: Hippo signaling pathway; ko04550: Signaling pathways regulating pluripotency of stem cells; ko05202: Transcriptional misregulation in cancer	Mothers against decapentaplegic-like protein 1, partial [Bos mutus]	SMAD1_BOVIN RecName: Full=Mothers against decapentaplegic homolog 1; Short=MAD homolog 1; Short=Mothers against DPP homolog 1; AltName: Full=SMAD family member 1; Short=SMAD 1; Short=Smad1;	L8HZJ1_9CETA RecName: Full=Mothers against decapentaplegic homolog {ECO:0000256|RuleBase:RU361195}; Short=MAD homolog {ECO:0000256|RuleBase:RU361195}; Short=Mothers against DPP homolog {ECO:0000256|RuleBase:RU361195}; AltName: Full=SMAD family member {ECO:0000256|RuleBase:RU361195}; Flags: Fragment;	TGFbeta receptor signaling protein SMAD and related proteins	GO:0071144,heteromeric SMAD protein complex; GO:0071142,homomeric SMAD protein complex; GO:0005637,nuclear inner membrane; GO:0070410,co-SMAD binding; GO:0017151,DEAD/H-box RNA helicase binding; GO:0001228,DNA-binding transcription activator activity, RNA polymerase II-specific; GO:0000981,DNA-binding transcription factor activity, RNA polymerase II-specific; GO:0070411,I-SMAD binding; GO:0042802…	PF03166.17:MH2 domain	MH1
RBM26	20.2904	24.5977	21.9745	24.0995	20.8047	25.3773	32.0524	45.1022	27.4179	41.5124	2900	5682	4106	5253	4131	4795	6714	6915	6133	5244	0.731806	4.59112e-05	0.00690185	false	NC_056063.1	55037937	55120117	-	RBM26	--	K13192 RNA-binding protein 26 | (RefSeq) RBM26; RNA-binding protein 26 isoform X16 (A)	--	RNA-binding protein 26 isoform X1 [Odocoileus virginianus texanus]	RBM26_HUMAN RecName: Full=RNA-binding protein 26; AltName: Full=CTCL tumor antigen se70-2; AltName: Full=RNA-binding motif protein 26;	A0A6J0WID8_ODOVR SubName: Full=RNA-binding protein 26 isoform X1 {ECO:0000313|RefSeq:XP_020736673.1, ECO:0000313|RefSeq:XP_020736674.1};	Proteins containing the RNA recognition motif	GO:0005634,nucleus; GO:0046872,metal ion binding; GO:0003723,RNA binding; GO:0006397,mRNA processing; GO:0003674,molecular_function; GO:0005488,binding; GO:0043167,ion binding; GO:0043169,cation binding; GO:0003676,nucleic acid binding; GO:0097159,organic cyclic compound binding; GO:1901363,heterocyclic compound binding; GO:0006139,nucleobase-containing compound metabolic process; GO:0006396,RNA …	PF00076.25:RNA recognition motif. (a.k.a. RRM, RBD, or RNP domain)	Pou
SH3BGRL3	298.288	245.42	249.795	272.837	263.403	354.033	374.53	360.752	268.633	378.074	5031	6690	5508	7018	6172	7894	9258	6527	7091	5636	0.491984	4.73463e-05	0.00690185	false	NC_056055.1	240565677	240567137	-	SH3BGRL3	--	K23740 SH3 domain-binding glutamic acid-rich protein | (RefSeq) SH3BGRL3; SH3 domain-binding glutamic acid-rich-like protein 3 (A)	--	SH3 domain-binding glutamic acid-rich-like protein 3 [Camelus dromedarius]	SH3L3_HUMAN RecName: Full=SH3 domain-binding glutamic acid-rich-like protein 3; AltName: Full=SH3 domain-binding protein 1; Short=SH3BP-1;	A0A5N4DBY9_CAMDR SubName: Full=SH3 domain-binding glutamic acid-rich-like protein 3 {ECO:0000313|EMBL:KAB1268631.1};	Uncharacterized conserved protein	GO:0005737,cytoplasm; GO:0070062,extracellular exosome; GO:0016604,nuclear body; GO:0005575,cellular_component; GO:0005622,intracellular anatomical structure; GO:0110165,cellular anatomical entity; GO:0005576,extracellular region; GO:0005615,extracellular space; GO:0031982,vesicle; GO:0043226,organelle; GO:0043227,membrane-bounded organelle; GO:0043230,extracellular organelle; GO:0065010,extracel…	PF04908.18:SH3-binding, glutamic acid-rich protein	--
novel.3287	1.2781	0.932	1.6061	0.9129	1.0309	2.1667	1.643	1.883	1.6151	1.756	224	264	368	244	251	502	422	354	443	272	0.760706	4.73896e-05	0.00690185	false	NC_056070.1	55562238	55577258	-	--	--	--	--	hypothetical protein JEQ12_007303 [Ovis aries]	--	A0A835ZQN0_SHEEP RecName: Full=Non-specific serine/threonine protein kinase {ECO:0000256|ARBA:ARBA00012513}; EC=2.7.11.1 {ECO:0000256|ARBA:ARBA00012513};	--	GO:0005737,cytoplasm; GO:0005524,ATP binding; GO:0004674,protein serine/threonine kinase activity; GO:0000281,mitotic cytokinesis; GO:0006468,protein phosphorylation; GO:0000166,nucleotide binding; GO:0003674,molecular_function; GO:0005488,binding; GO:0017076,purine nucleotide binding; GO:0030554,adenyl nucleotide binding; GO:0032553,ribonucleotide binding; GO:0032555,purine ribonucleotide bindin…	--	--
LOC101102109	3.3484	3.0015	4.2072	3.6856	5.0874	9.9137	5.0883	9.3037	4.1012	9.8647	361	523	593	606	762	1413	804	1076	692	940	1.09408	4.74244e-05	0.00690185	up	NC_056075.1	42128560	42203742	+	LOC101102109	--	K06545 CD163 antigen | (RefSeq) scavenger receptor cysteine-rich type 1 protein M130 isoform X3 (A)	--	LOW QUALITY PROTEIN: deleted in malignant brain tumors 1 protein [Ovis aries]	DMBT1_HUMAN RecName: Full=Deleted in malignant brain tumors 1 protein; AltName: Full=Glycoprotein 340; Short=Gp-340; AltName: Full=Hensin; AltName: Full=Salivary agglutinin; Short=SAG; AltName: Full=Surfactant pulmonary-associated D-binding protein; Flags: Precursor;	A0A836CRF0_SHEEP RecName: Full=Deleted in malignant brain tumors 1 protein {ECO:0000256|ARBA:ARBA00014650}; AltName: Full=Hensin {ECO:0000256|ARBA:ARBA00030560};	--	GO:0005737,cytoplasm; GO:0070062,extracellular exosome; GO:0031012,extracellular matrix; GO:0005576,extracellular region; GO:0005615,extracellular space; GO:0019898,extrinsic component of membrane; GO:0030670,phagocytic vesicle membrane; GO:0042589,zymogen granule membrane; GO:0048306,calcium-dependent protein binding; GO:0003677,DNA binding; GO:0050840,extracellular matrix binding; GO:1904399,he…	PF00530.21:Scavenger receptor cysteine-rich domain	--
PMFBP1	52.6912	47.7851	50.0285	51.6557	53.0358	61.4245	54.555	61.4231	62.9959	64.0876	5106	7484	6338	7634	7140	7869	7748	6385	9554	5489	0.360685	4.7466e-05	0.00690185	false	NC_056067.1	38478115	38529291	+	PMFBP1	--	K23223 polyamine-modulated factor 1-binding protein 1 | (RefSeq) PMFBP1; polyamine-modulated factor 1-binding protein 1 (A)	--	polyamine-modulated factor 1-binding protein 1 [Ovis aries]	PMFBP_HUMAN RecName: Full=Polyamine-modulated factor 1-binding protein 1; Short=PMF-1-binding protein;	A0A6P7EQN4_SHEEP SubName: Full=polyamine-modulated factor 1-binding protein 1 {ECO:0000313|RefSeq:XP_027833712.1};	--	GO:0005737,cytoplasm; GO:0097224,sperm connecting piece; GO:0007283,spermatogenesis; GO:0000003,reproduction; GO:0003006,developmental process involved in reproduction; GO:0007276,gamete generation; GO:0008150,biological_process; GO:0019953,sexual reproduction; GO:0022414,reproductive process; GO:0032501,multicellular organismal process; GO:0032502,developmental process; GO:0032504,multicellular …	PF16808.8:Coiled-coil N-terminus of cGMP-dependent protein kinase	--
LRGUK	6.2142	6.0572	5.3546	5.8896	5.2792	7.2504	6.5695	9.9193	7.5558	9.4192	577	909	650	834	681	890	894	988	1098	773	0.611611	4.76854e-05	0.00690185	false	NC_056057.1	99466011	99575793	+	LRGUK	--	K25549 leucine-rich repeat and guanylate kinase domain-containing protein | (RefSeq) LRGUK; leucine-rich repeat and guanylate kinase domain-containing protein isoform X2 (A)	--	leucine-rich repeat and guanylate kinase domain-containing protein isoform X2 [Ovis aries]	LRGUK_HUMAN RecName: Full=Leucine-rich repeat and guanylate kinase domain-containing protein;	A0A6P3TD50_SHEEP SubName: Full=leucine-rich repeat and guanylate kinase domain-containing protein isoform X4 {ECO:0000313|RefSeq:XP_012032551.2};	Guanylate kinase	GO:0001669,acrosomal vesicle; GO:0042995,cell projection; GO:0005829,cytosol; GO:0002177,manchette; GO:0005524,ATP binding; GO:0004385,guanylate kinase activity; GO:0035082,axoneme assembly; GO:0030154,cell differentiation; GO:0016310,phosphorylation; GO:0007283,spermatogenesis; GO:0000166,nucleotide binding; GO:0003674,molecular_function; GO:0005488,binding; GO:0017076,purine nucleotide binding;…	PF00625.24:Guanylate kinase	--
SIN3B	11.1474	11.6816	10.8242	11.0843	9.832	8.7838	8.6125	6.4584	7.9166	6.4225	1247	2112	1583	1891	1528	1299	1412	775	1386	635	-0.412124	4.83782e-05	0.00694328	false	NC_056058.1	5958161	6002068	-	SIN3B	--	K23213 paired amphipathic helix protein Sin3b | (RefSeq) SIN3B; paired amphipathic helix protein Sin3b isoform X2 (A)	--	paired amphipathic helix protein Sin3b isoform X1 [Ovis aries]	SIN3B_HUMAN RecName: Full=Paired amphipathic helix protein Sin3b; AltName: Full=Histone deacetylase complex subunit Sin3b; AltName: Full=Transcriptional corepressor Sin3b;	A0A6P7E2L6_SHEEP SubName: Full=paired amphipathic helix protein Sin3b isoform X1 {ECO:0000313|RefSeq:XP_027825260.1};	Histone deacetylase complex, SIN3 component	GO:0030849,autosome; GO:0000785,chromatin; GO:0005737,cytoplasm; GO:0000118,histone deacetylase complex; GO:0005654,nucleoplasm; GO:0005634,nucleus; GO:0016580,Sin3 complex; GO:0000805,X chromosome; GO:0001741,XY body; GO:0000806,Y chromosome; GO:0003682,chromatin binding; GO:0003714,transcription corepressor activity; GO:0016575,histone deacetylation; GO:0030336,negative regulation of cell migra…	PF16879.8:C-terminal domain of Sin3a protein	--
SFRP2	2.2698	2.4896	1.8151	2.131	2.8591	3.824	11.0873	4.7608	3.1642	5.1361	44	78	46	63	77	98	315	99	96	88	1.37318	4.91709e-05	0.00699825	up	NC_056070.1	4065075	4072507	+	SFRP2	--	K02176 secreted frizzled-related protein 2 | (RefSeq) SFRP2; secreted frizzled-related protein 2 precursor (A)	ko04310: Wnt signaling pathway	secreted frizzled-related protein 2 precursor [Ovis aries]	SFRP2_CANLF RecName: Full=Secreted frizzled-related protein 2; Short=sFRP-2; Flags: Precursor;	A0A6P9FQI7_SHEEP SubName: Full=secreted frizzled-related protein 2 precursor {ECO:0000313|RefSeq:NP_001156525.1}; Flags: Precursor;	Smoothened and related G-protein-coupled receptors	GO:0062023,collagen-containing extracellular matrix; GO:0005615,extracellular space; GO:0061133,endopeptidase activator activity; GO:0001968,fibronectin binding; GO:0005178,integrin binding; GO:0048018,receptor ligand activity; GO:0017147,Wnt-protein binding; GO:0030509,BMP signaling pathway; GO:0001569,branching involved in blood vessel morphogenesis; GO:0060070,canonical Wnt signaling pathway; …	PF01392.25:Fz domain	--
ERICH3	42.4123	40.5995	41.0911	40.0054	47.3061	50.5985	51.7065	53.5825	47.8994	59.9679	6556	10143	8304	9431	10159	10340	11714	8885	11588	8193	0.426678	4.97241e-05	0.00701849	false	NC_056054.1	50802158	50928956	-	ERICH3	--	--	--	glutamate-rich protein 3 [Ovis aries]	ERIC3_HUMAN RecName: Full=Glutamate-rich protein 3;	A0A836D6Z8_SHEEP SubName: Full=Uncharacterized protein {ECO:0000313|EMBL:KAG5214883.1};	--	--	PF15257.9:Domain of unknown function (DUF4590)	--
UAP1L1	2.6666	1.7592	1.5728	1.8222	1.4222	1.0328	0.9865	0.584	1.0264	0.5089	166	177	128	173	123	85	90	39	100	28	-1.04241	5.06532e-05	0.00709103	down	NC_056056.1	840680	846748	-	UAP1L1	--	K00972 UDP-N-acetylglucosamine/UDP-N-acetylgalactosamine diphosphorylase [EC:2.7.7.23 2.7.7.83] | (RefSeq) UAP1L1; UDP-N-acetylhexosamine pyrophosphorylase-like protein 1 isoform X2 (A)	ko00520: Amino sugar and nucleotide sugar metabolism; ko01100: Metabolic pathways; ko01250: Biosynthesis of nucleotide sugars	UDP-N-acetylhexosamine pyrophosphorylase-like protein 1 isoform X1 [Oryx dammah]	UAP1L_HUMAN RecName: Full=UDP-N-acetylhexosamine pyrophosphorylase-like protein 1; EC=2.7.7.-;	A0A6P7DTR7_SHEEP SubName: Full=LOW QUALITY PROTEIN: UDP-N-acetylhexosamine pyrophosphorylase-like protein 1 {ECO:0000313|RefSeq:XP_027821881.1};	UDP-N-acetylglucosamine pyrophosphorylase	GO:0003977,UDP-N-acetylglucosamine diphosphorylase activity; GO:0006048,UDP-N-acetylglucosamine biosynthetic process; GO:0003674,molecular_function; GO:0003824,catalytic activity; GO:0016740,transferase activity; GO:0016772,transferase activity, transferring phosphorus-containing groups; GO:0016779,nucleotidyltransferase activity; GO:0070569,uridylyltransferase activity; GO:0006040,amino sugar me…	PF01704.21:UTP--glucose-1-phosphate uridylyltransferase	--
novel.187	0.7765	0.5605	0.7672	0.6577	0.9083	2.4474	1.1701	1.4176	1.2404	2.2331	24	28	31	31	39	100	53	47	60	61	1.31602	5.12454e-05	1	up	NC_056054.1	116382994	116399613	+	--	--	--	--	hypothetical protein MG293_001033 [Ovis ammon polii]	--	A0A836AJ72_SHEEP RecName: Full=Homeobox domain-containing protein {ECO:0000259|PROSITE:PS50071};	--	GO:0005634,nucleus; GO:0003677,DNA binding; GO:0000981,DNA-binding transcription factor activity, RNA polymerase II-specific; GO:0003674,molecular_function; GO:0003676,nucleic acid binding; GO:0005488,binding; GO:0097159,organic cyclic compound binding; GO:1901363,heterocyclic compound binding; GO:0003700,DNA-binding transcription factor activity; GO:0140110,transcription regulator activity; GO:0…	--	--
EML2	4.3135	3.9351	3.3475	3.0142	2.8895	2.1434	2.2664	1.4675	2.4141	1.6565	274	404	278	292	255	180	211	100	240	93	-0.70219	5.14436e-05	0.00714313	false	NC_056067.1	52993777	53018367	-	EML2	--	K18595 echinoderm microtubule-associated protein-like 1/2 | (RefSeq) EML2; echinoderm microtubule-associated protein-like 2 isoform X3 (A)	--	echinoderm microtubule-associated protein-like 2 isoform X3 [Ovis aries]	EMAL2_HUMAN RecName: Full=Echinoderm microtubule-associated protein-like 2; Short=EMAP-2; Short=HuEMAP-2;	A0A6P7EWR9_SHEEP SubName: Full=echinoderm microtubule-associated protein-like 2 isoform X1 {ECO:0000313|RefSeq:XP_027834291.1};	Uncharacterized conserved protein, contains HELP and WD40 domains	GO:0005737,cytoplasm; GO:0005874,microtubule; GO:0005875,microtubule associated complex; GO:0005819,spindle; GO:0008017,microtubule binding; GO:0008022,protein C-terminus binding; GO:0043621,protein self-association; GO:0005102,signaling receptor binding; GO:0015631,tubulin binding; GO:0000226,microtubule cytoskeleton organization; GO:0031115,negative regulation of microtubule polymerization; GO:…	PF03451.17:HELP motif	zf-GATA
FHAD1	26.5633	25.8992	25.0693	31.1874	28.0679	32.0459	35.7733	38.5875	32.115	33.5679	3199	5041	3947	5728	4696	5102	6314	4985	6053	3573	0.435478	5.18786e-05	0.00714544	false	NC_056065.1	51394721	51555155	-	FHAD1	--	--	--	forkhead-associated domain-containing protein 1 isoform X1 [Ovis aries]	FHAD1_HUMAN RecName: Full=Forkhead-associated domain-containing protein 1; Short=FHA domain-containing protein 1;	A0A836D0W3_SHEEP RecName: Full=FHA domain-containing protein {ECO:0000259|PROSITE:PS50006};	--	--	PF00498.29:FHA domain	--
KHDC4	27.1129	28.7595	26.944	28.9195	27.0662	31.9928	35.1891	35.1104	29.8661	37.0091	1768	3031	2297	2876	2452	2758	3363	2456	3048	2133	0.391789	5.25757e-05	0.00718352	false	NC_056054.1	105943805	105960750	-	KHDC4	--	K25780 kelch domain-containing protein 4 | (RefSeq) KHDC4; KH homology domain-containing protein 4 (A)	--	KH homology domain-containing protein 4 [Ovis aries]	KHDC4_HUMAN RecName: Full=KH homology domain-containing protein 4 {ECO:0000312|HGNC:HGNC:29145}; AltName: Full=Brings lots of money 7 {ECO:0000303|PubMed:19641227}; AltName: Full=Pre-mRNA splicing factor protein KHDC4 {ECO:0000305};	A0A6P3E7A3_SHEEP RecName: Full=KH homology domain-containing protein 4 {ECO:0000256|ARBA:ARBA00017795}; AltName: Full=Brings lots of money 7 {ECO:0000256|ARBA:ARBA00030267};	Predicted RNA-binding protein, contains KH domains	GO:0005737,cytoplasm; GO:0005654,nucleoplasm; GO:0005634,nucleus; GO:0003723,RNA binding; GO:0006376,mRNA splice site selection; GO:0003674,molecular_function; GO:0003676,nucleic acid binding; GO:0005488,binding; GO:0097159,organic cyclic compound binding; GO:1901363,heterocyclic compound binding; GO:0000245,spliceosomal complex assembly; GO:0000375,RNA splicing, via transesterification reactions…	--	--
NUP58	16.3237	18.6889	18.1784	19.1107	17.1728	21.0615	22.5117	25.9131	20.6982	26.954	1417	2622	2063	2530	2071	2417	2864	2413	2812	2068	0.496732	5.45819e-05	0.00739845	false	NC_056063.1	34140701	34170669	-	NUP58	--	K14307 nucleoporin p58/p45 | (RefSeq) NUP58; nucleoporin p58/p45 isoform X1 (A)	ko03013: Nucleocytoplasmic transport; ko05014: Amyotrophic lateral sclerosis	nucleoporin p58/p45 isoform X1 [Ovis aries]	NUP58_HUMAN RecName: Full=Nucleoporin p58/p45 {ECO:0000305}; AltName: Full=58 kDa nucleoporin {ECO:0000312|HGNC:HGNC:20261}; AltName: Full=Nucleoporin-like protein 1;	A0A6P7EE69_SHEEP SubName: Full=nucleoporin p58/p45 isoform X1 {ECO:0000313|RefSeq:XP_027829455.1};	--	GO:0005635,nuclear envelope; GO:0031965,nuclear membrane; GO:0005643,nuclear pore; GO:0042802,identical protein binding; GO:0008139,nuclear localization sequence binding; GO:0044877,protein-containing complex binding; GO:0017056,structural constituent of nuclear pore; GO:0051028,mRNA transport; GO:0006913,nucleocytoplasmic transport; GO:0015031,protein transport; GO:0042306,regulation of protein …	PF15967.8:Nucleoporin FG repeated region	--
CWC27	4.7741	3.8877	4.0134	3.9122	3.8746	5.278	5.3856	6.7531	4.5998	7.4164	949	1249	1043	1186	1070	1387	1569	1440	1431	1303	0.63799	5.6157e-05	0.00739909	false	NC_056069.1	14562275	14835721	-	CWC27	--	K12737 peptidyl-prolyl cis-trans isomerase SDCCAG10 [EC:5.2.1.8] | (RefSeq) CWC27; spliceosome-associated protein CWC27 homolog isoform X2 (A)	--	spliceosome-associated protein CWC27 homolog isoform X2 [Cervus canadensis]	CWC27_BOVIN RecName: Full=Spliceosome-associated protein CWC27 homolog {ECO:0000305}; AltName: Full=Probable inactive peptidyl-prolyl cis-trans isomerase CWC27 homolog {ECO:0000250|UniProtKB:Q6UX04}; Short=PPIase CWC27 {ECO:0000250|UniProtKB:Q6UX04};	A0A6P3ELM2_SHEEP SubName: Full=spliceosome-associated protein CWC27 homolog isoform X2 {ECO:0000313|RefSeq:XP_004016987.1};	Peptidyl-prolyl cis-trans isomerase	GO:0071005,U2-type precatalytic spliceosome; GO:0003755,peptidyl-prolyl cis-trans isomerase activity; GO:0006457,protein folding; GO:0000413,protein peptidyl-prolyl isomerization; GO:0003674,molecular_function; GO:0003824,catalytic activity; GO:0016853,isomerase activity; GO:0016859,cis-trans isomerase activity; GO:0140096,catalytic activity, acting on a protein; GO:0008150,biological_process; GO…	PF00160.24:Cyclophilin type peptidyl-prolyl cis-trans isomerase/CLD	zf-C2H2
novel.4205	27.8127	24.7198	28.8029	31.9251	35.6436	41.1273	49.2775	62.3285	32.4829	86.9512	3015	4331	4082	5278	5368	5894	7829	7248	5511	8331	0.985975	5.65769e-05	0.00739909	false	NC_056078.1	41124025	41178011	-	--	--	K20909 anthrax toxin receptor | (RefSeq) ANTXR1; anthrax toxin receptor 1 (A)	ko04621: NOD-like receptor signaling pathway	anthrax toxin receptor-like [Bubalus bubalis]	ANTRL_HUMAN RecName: Full=Anthrax toxin receptor-like; Flags: Precursor;	W5NSP8_SHEEP RecName: Full=VWFA domain-containing protein {ECO:0000259|PROSITE:PS50234};	--	GO:0009986,cell surface; GO:0016021,integral component of membrane; GO:0005886,plasma membrane; GO:0046872,metal ion binding; GO:0004888,transmembrane signaling receptor activity; GO:1901998,toxin transport; GO:0003674,molecular_function; GO:0005488,binding; GO:0043167,ion binding; GO:0043169,cation binding; GO:0038023,signaling receptor activity; GO:0060089,molecular transducer activity; GO:0006…	PF05587.16:Anthrax receptor extracellular domain	--
SYT2	1.7979	0.9712	1.0473	0.9703	0.8512	0.6538	0.5756	0.4448	0.5346	0.5633	260	227	198	214	171	125	122	69	121	72	-0.910526	5.69775e-05	0.00739909	false	NC_056065.1	79434628	79520520	+	SYT2	--	K19902 synaptotagmin-2 | (RefSeq) SYT2; synaptotagmin-2 (A)	--	hypothetical protein JEQ12_004042 [Ovis aries]	SYT2_HUMAN RecName: Full=Synaptotagmin-2 {ECO:0000305}; AltName: Full=Synaptotagmin II {ECO:0000312|HGNC:HGNC:11510}; Short=SytII {ECO:0000250|UniProtKB:P29101};	A0A836CXG5_SHEEP RecName: Full=Synaptotagmin {ECO:0000256|RuleBase:RU367154};	Ca2+-dependent phospholipid-binding protein Synaptotagmin, required for synaptic vesicle and secretory granule exocytosis	GO:0070161,anchoring junction; GO:0030424,axon; GO:0042584,chromaffin granule membrane; GO:0030669,clathrin-coated endocytic vesicle membrane; GO:0031045,dense core granule; GO:0070382,exocytic vesicle; GO:0016021,integral component of membrane; GO:0005886,plasma membrane; GO:0030672,synaptic vesicle membrane; GO:0005509,calcium ion binding; GO:0005544,calcium-dependent phospholipid binding; GO:0…	PF00168.33:C2 domain	--
IQSEC1	3.0183	2.793	2.7003	2.5763	2.6463	2.1272	2.0957	1.6733	2.056	1.6849	454	679	531	591	553	423	462	270	484	224	-0.402557	5.7038e-05	0.00739909	false	NC_056072.1	58644056	58782880	+	IQSEC1	--	K12495 IQ motif and SEC7 domain-containing protein | (RefSeq) IQSEC1; IQ motif and SEC7 domain-containing protein 1 isoform X3 (A)	ko04144: Endocytosis	IQ motif and SEC7 domain-containing protein 1 isoform X1 [Cervus canadensis]	IQEC1_RAT RecName: Full=IQ motif and SEC7 domain-containing protein 1 {ECO:0000305};	A0A452G0M1_CAPHI SubName: Full=IQ motif and Sec7 domain ArfGEF 1 {ECO:0000313|Ensembl:ENSCHIP00000030261};	Predicted guanine nucleotide exchange factor, contains Sec7 domain	GO:0070161,anchoring junction; GO:0098978,glutamatergic synapse; GO:0005634,nucleus; GO:0099092,postsynaptic density, intracellular component; GO:0098685,Schaffer collateral - CA1 synapse; GO:0008021,synaptic vesicle; GO:0005085,guanyl-nucleotide exchange factor activity; GO:0008289,lipid binding; GO:0019901,protein kinase binding; GO:0030036,actin cytoskeleton organization; GO:0060996,dendritic …	PF16453.8:PH domain	--
DDX51	6.7276	6.9846	7.0539	5.673	6.2276	4.884	3.8804	2.7504	4.7722	3.064	472	792	647	607	607	453	399	207	524	190	-0.65175	5.71215e-05	0.00739909	false	NC_056070.1	45066558	45073146	+	DDX51	--	K14807 ATP-dependent RNA helicase DDX51/DBP6 [EC:3.6.4.13] | (RefSeq) DDX51; ATP-dependent RNA helicase DDX51 isoform X3 (A)	--	ATP-dependent RNA helicase DDX51 isoform X1 [Ovis aries]	DDX51_HUMAN RecName: Full=ATP-dependent RNA helicase DDX51; EC=3.6.4.13; AltName: Full=DEAD box protein 51;	A0A8C2XW03_CAPHI SubName: Full=DEAD-box helicase 51 {ECO:0000313|Ensembl:ENSCHIP00010026794};	DEAD-box ATP-dependent RNA helicase	GO:0016020,membrane; GO:0005730,nucleolus; GO:0005634,nucleus; GO:0005524,ATP binding; GO:0016887,ATP hydrolysis activity; GO:0003723,RNA binding; GO:0003724,RNA helicase activity; GO:0006364,rRNA processing; GO:0000166,nucleotide binding; GO:0003674,molecular_function; GO:0005488,binding; GO:0017076,purine nucleotide binding; GO:0030554,adenyl nucleotide binding; GO:0032553,ribonucleotide bindin…	PF00270.32:DEAD/DEAH box helicase	--
MNS1	39.263	42.1788	37.0338	47.386	45.822	57.0531	61.3384	93.124	46.2835	75.1511	2089	3627	2576	3845	3387	4013	4783	5315	3854	3534	0.765343	5.7186e-05	0.00739909	false	NC_056060.1	51958955	52099922	+	MNS1	--	K25441 meiosis-specific nuclear structural protein 1 | (RefSeq) MNS1; meiosis-specific nuclear structural protein 1 isoform X1 (A)	--	meiosis-specific nuclear structural protein 1 isoform X2 [Bos indicus x Bos taurus]	MNS1_BOVIN RecName: Full=Meiosis-specific nuclear structural protein 1;	A0A4W2HZD8_BOBOX RecName: Full=Meiosis-specific nuclear structural protein 1 {ECO:0000256|ARBA:ARBA00014813};	--	GO:0005879,axonemal microtubule; GO:0005930,axoneme; GO:0031514,motile cilium; GO:0005634,nucleus; GO:0044782,cilium organization; GO:0051321,meiotic cell cycle; GO:0006996,organelle organization; GO:0008150,biological_process; GO:0009987,cellular process; GO:0016043,cellular component organization; GO:0030030,cell projection organization; GO:0071840,cellular component organization or biogenesis;…	PF13868.9:Trichohyalin-plectin-homology domain	--
SPEM3	213.69	189.92	222.511	228.83	236.464	288.189	269.246	327.835	250.313	363.964	6670	9581	9080	10893	10254	11892	12317	10977	12228	10041	0.566983	5.79191e-05	0.0074376	false	NC_056064.1	26998090	27002213	+	SPEM3	--	--	--	uncharacterized protein SPEM3 [Ovis aries]	SPEM3_HUMAN RecName: Full=Uncharacterized protein SPEM3 {ECO:0000305};	A0A6P7EMS8_SHEEP SubName: Full=uncharacterized protein SPEM3 {ECO:0000313|RefSeq:XP_027831316.1};	--	GO:0016021,integral component of membrane; GO:0005575,cellular_component; GO:0016020,membrane; GO:0031224,intrinsic component of membrane; GO:0110165,cellular anatomical entity	PF15670.8:Spermatid maturation protein 1	--
CLIP1	24.9601	26.9339	26.816	26.4995	29.074	31.4353	30.5731	31.857	31.1021	33.8309	4516	7876	6343	7312	7308	7519	8107	6183	8807	5410	0.347247	5.8719e-05	0.00748405	false	NC_056070.1	53034714	53150057	+	CLIP1	--	K10421 CAP-Gly domain-containing linker protein 1 | (RefSeq) CLIP1; CAP-Gly domain-containing linker protein 1 isoform X1 (A)	ko04150: mTOR signaling pathway	CAP-Gly domain-containing linker protein 1 isoform X5 [Ovis aries]	CLIP1_MOUSE RecName: Full=CAP-Gly domain-containing linker protein 1; AltName: Full=Cytoplasmic linker protein 170 {ECO:0000303|PubMed:26972003}; Short=CLIP-170 {ECO:0000303|PubMed:26972003}; AltName: Full=Restin;	A0A7N5KNC9_AILME SubName: Full=CAP-Gly domain containing linker protein 1 {ECO:0000313|Ensembl:ENSAMEP00000043029};	Cytoskeleton-associated protein and related proteins	GO:0005813,centrosome; GO:0005737,cytoplasm; GO:0005881,cytoplasmic microtubule; GO:0030659,cytoplasmic vesicle membrane; GO:0044354,macropinosome; GO:0005874,microtubule; GO:0015630,microtubule cytoskeleton; GO:0035371,microtubule plus-end; GO:0005635,nuclear envelope; GO:0005634,nucleus; GO:0001726,ruffle; GO:0042802,identical protein binding; GO:0008017,microtubule binding; GO:0051010,microtub…	PF01302.28:CAP-Gly domain	--
QSER1	14.586	14.4832	14.1535	14.2341	14.1663	18.2975	18.1815	28.0141	16.6077	30.0877	2986	4792	3788	4444	4029	4952	5455	6152	5321	5444	0.751646	5.9682e-05	0.00755043	false	NC_056068.1	62368379	62446428	+	QSER1	--	K09228 KRAB domain-containing zinc finger protein | (RefSeq) zinc finger protein 264-like isoform X2 (A)	ko05168: Herpes simplex virus 1 infection	hypothetical protein JEQ12_006434 [Ovis aries]	QSER1_HUMAN RecName: Full=Glutamine and serine-rich protein 1;	A0A836A4G4_SHEEP RecName: Full=DUF4211 domain-containing protein {ECO:0000259|Pfam:PF13926};	Uncharacterized conserved protein	GO:0005694,chromosome; GO:0005575,cellular_component; GO:0005622,intracellular anatomical structure; GO:0043226,organelle; GO:0043228,non-membrane-bounded organelle; GO:0043229,intracellular organelle; GO:0043232,intracellular non-membrane-bounded organelle; GO:0110165,cellular anatomical entity	PF13926.9:Domain of unknown function (DUF4211)	zf-C2H2
novel.2931	0	0.0863	0.2133	0.2742	0.1505	1.4235	0.9036	1.8843	0.1781	1.7349	0	2	4	6	3	27	19	29	4	22	3.1399	6.14537e-05	1	up	NC_056068.1	7248178	7248832	.	--	--	--	--	--	--	--	--	--	--	--
FASTK	10.8786	13.0963	10.3001	11.4344	11.467	7.8436	8.493	5.9062	8.3697	5.1169	534	1039	661	856	782	509	611	311	643	222	-0.576129	6.16593e-05	0.00773436	false	NC_056057.1	115269321	115273859	-	FASTK	--	K08290 Fas-activated serine/threonine kinase [EC:2.7.11.8] | (RefSeq) FASTK; fas-activated serine/threonine kinase isoform X2 (A)	--	fas-activated serine/threonine kinase isoform X1 [Cervus canadensis]	FASTK_HUMAN RecName: Full=Fas-activated serine/threonine kinase; Short=FAST kinase; EC=2.7.11.1 {ECO:0000269|PubMed:7544399}; EC=2.7.11.8 {ECO:0000269|PubMed:7544399};	A0A6J0VX62_ODOVR SubName: Full=fas-activated serine/threonine kinase isoform X1 {ECO:0000313|RefSeq:XP_020728735.1};	--	GO:0005759,mitochondrial matrix; GO:0035770,ribonucleoprotein granule; GO:0005524,ATP binding; GO:0033867,Fas-activated serine/threonine kinase activity; GO:0106310,protein serine kinase activity; GO:0004674,protein serine/threonine kinase activity; GO:0003723,RNA binding; GO:0097190,apoptotic signaling pathway; GO:0000963,mitochondrial RNA processing; GO:0006468,protein phosphorylation; GO:00445…	PF08368.15:FAST kinase-like protein, subdomain 2	--
LOC114113058	3.2317	3.5372	2.9803	3.2412	3.4205	4.5723	4.2921	5.1936	3.5947	5.8296	355	628	428	543	522	664	691	612	618	566	0.625463	6.20415e-05	0.00773436	false	NC_056055.1	123238501	123243742	+	LOC114113058	--	K24630 protein kinase C-binding protein 1 | (RefSeq) protein kinase C-binding protein 1-like (A)	--	protein kinase C-binding protein 1-like [Ovis aries]	PKCB1_HUMAN RecName: Full=Protein kinase C-binding protein 1; AltName: Full=Cutaneous T-cell lymphoma-associated antigen se14-3; Short=CTCL-associated antigen se14-3; AltName: Full=Rack7; AltName: Full=Zinc finger MYND domain-containing protein 8;	A0A6P7DP30_SHEEP SubName: Full=protein kinase C-binding protein 1-like {ECO:0000313|RefSeq:XP_027820532.1};	PHD Zn-finger protein	GO:0005737,cytoplasm; GO:0005794,Golgi apparatus; GO:0005654,nucleoplasm; GO:0005634,nucleus; GO:0140297,DNA-binding transcription factor binding; GO:0070577,lysine-acetylated histone binding; GO:0035064,methylated histone binding; GO:0019904,protein domain specific binding; GO:0003714,transcription corepressor activity; GO:0008270,zinc ion binding; GO:0030336,negative regulation of cell migratio…	PF12064.11:Protein kinase C-binding protein 1	SAND
novel.4442	2.1097	2.8834	2.3389	2.04	2.0568	1.6868	1.3029	1.1078	1.2627	1.3295	158	349	229	233	214	167	143	89	148	88	-0.669407	6.41685e-05	0.00788652	false	NC_056080.1	118997079	119008598	-	--	--	K11284 TSPY-like 1 | (RefSeq) LOW QUALITY PROTEIN: testis-specific Y-encoded protein 1-like (A)	--	LOW QUALITY PROTEIN: testis-specific Y-encoded protein 1-like [Bos indicus x Bos taurus]	TSPY1_BOVIN RecName: Full=Testis-specific Y-encoded protein 1; AltName: Full=bTSPY;	A0A4W2G6H4_BOBOX SubName: Full=Uncharacterized protein {ECO:0000313|Ensembl:ENSBIXP00005012457};	--	GO:0000785,chromatin; GO:0005737,cytoplasm; GO:0005634,nucleus; GO:0003682,chromatin binding; GO:0042393,histone binding; GO:0030154,cell differentiation; GO:0007506,gonadal mesoderm development; GO:0006334,nucleosome assembly; GO:0007283,spermatogenesis; GO:0003674,molecular_function; GO:0005488,binding; GO:0005515,protein binding; GO:0008150,biological_process; GO:0009987,cellular process; GO:0…	--	--
LOC101120000	148.532	160.24	165.333	179.078	169.801	197.501	215.857	271.217	185.963	244.47	21756	37934	31660	40003	34553	38244	46338	42615	42630	31649	0.546648	6.41856e-05	0.00788652	false	NC_056064.1	44894615	44944508	-	LOC101120000	--	--	--	leucine-rich repeat-containing protein 37A3-like [Ovis aries]	L37A2_HUMAN RecName: Full=Leucine-rich repeat-containing protein 37A2; Flags: Precursor;	A0A6P7EIW5_SHEEP SubName: Full=leucine-rich repeat-containing protein 37A3-like {ECO:0000313|RefSeq:XP_027831220.1};	--	GO:0016021,integral component of membrane; GO:0005575,cellular_component; GO:0016020,membrane; GO:0031224,intrinsic component of membrane; GO:0110165,cellular anatomical entity	PF15779.8:Leucine-rich repeat-containing protein 37 family	--
LOC105605424	166.263	178.351	185.566	186.92	186.928	252.655	207.112	290.387	204.803	285.053	1566	2715	2285	2685	2446	3146	2859	2934	3019	2373	0.564881	6.59572e-05	0.00791257	false	NC_056080.1	36166373	36166802	+	LOC105605424	--	K11251 histone H2A | (RefSeq) histone H2A-Bbd type 1-like (A)	ko03082: ATP-dependent chromatin remodeling; ko04217: Necroptosis; ko04613: Neutrophil extracellular trap formation; ko05034: Alcoholism; ko05322: Systemic lupus erythematosus	histone H2A-Bbd type 1-like [Ovis aries]	H2AB1_MOUSE RecName: Full=Histone H2A-Bbd type 1 {ECO:0000305}; AltName: Full=H2A Barr body-deficient {ECO:0000250|UniProtKB:P0C5Y9}; Short=H2A.Bbd {ECO:0000250|UniProtKB:P0C5Y9}; AltName: Full=Histone H2A-like 2 {ECO:0000303|PubMed:17261847}; Short=H2A.L.2 {ECO:0000303|PubMed:28366643}; Short=H2AL2 {ECO:0000303|PubMed:17261847}; Short=Histone H2Alike 2 {ECO:0000303|PubMed:17261847}; AltName: Ful…	A0A6P3TFG1_SHEEP RecName: Full=Histone H2A {ECO:0000256|RuleBase:RU003767};	Histone 2A	GO:0044815,DNA packaging complex; GO:0000786,nucleosome; GO:0005634,nucleus; GO:0005721,pericentric heterochromatin; GO:0003677,DNA binding; GO:0042393,histone binding; GO:0046982,protein heterodimerization activity; GO:0030527,structural constituent of chromatin; GO:0051276,chromosome organization; GO:0006334,nucleosome assembly; GO:0035093,NA; GO:0003674,molecular_function; GO:0003676,nucleic a…	PF00125.27:Core histone H2A/H2B/H3/H4	--
LOC105605098	77.7579	66.4518	69.157	80.2088	87.604	101.758	107.5	154.654	87.9154	195.656	5653	7808	6573	8893	8848	9780	11454	12061	10003	12572	0.881375	6.6652e-05	0.00791257	false	NC_056078.1	41185128	41212459	-	LOC105605098	--	K20909 anthrax toxin receptor | (RefSeq) ANTXR2; anthrax toxin receptor 2 (A)	ko04621: NOD-like receptor signaling pathway	mucin-2-like [Ovis aries]	ANTR2_MOUSE RecName: Full=Anthrax toxin receptor 2; Flags: Precursor;	A0A6P7DH66_SHEEP SubName: Full=anthrax toxin receptor-like {ECO:0000313|RefSeq:XP_027818083.1};	--	GO:0009986,cell surface; GO:0009897,external side of plasma membrane; GO:0016021,integral component of membrane; GO:0005886,plasma membrane; GO:0046872,metal ion binding; GO:0004888,transmembrane signaling receptor activity; GO:0022414,reproductive process; GO:1901998,toxin transport; GO:0003674,molecular_function; GO:0005488,binding; GO:0043167,ion binding; GO:0043169,cation binding; GO:0038023,…	PF05587.16:Anthrax receptor extracellular domain	--
PPP1R36	87.2383	80.5908	79.8895	65.0223	74.5082	102.355	103.346	105.644	79.8316	95.892	2809	4194	3363	3193	3333	4357	4877	3649	4023	2729	0.439527	6.70686e-05	0.00791257	false	NC_056060.1	74769590	74792831	+	PPP1R36	--	K17575 protein phosphatase 1 regulatory subunit 36 | (RefSeq) PPP1R36; protein phosphatase 1 regulatory subunit 36 isoform X1 (A)	--	protein phosphatase 1 regulatory subunit 36 isoform X2 [Ovis aries]	PPR36_HUMAN RecName: Full=Protein phosphatase 1 regulatory subunit 36;	A0A6P3TFZ2_SHEEP SubName: Full=protein phosphatase 1 regulatory subunit 36 isoform X2 {ECO:0000313|RefSeq:XP_012037220.1};	--	GO:0019902,phosphatase binding; GO:0004864,protein phosphatase inhibitor activity; GO:0010923,negative regulation of phosphatase activity; GO:0003674,molecular_function; GO:0005488,binding; GO:0005515,protein binding; GO:0019899,enzyme binding; GO:0004857,enzyme inhibitor activity; GO:0019208,phosphatase regulator activity; GO:0019212,phosphatase inhibitor activity; GO:0019888,protein phosphatase…	PF14895.9:Protein phosphatase 1 inhibitor	--
LOC114112881	3.4439	4.4802	3.1408	4.9506	3.5277	6.4792	5.3323	11.0718	5.7269	15.8356	78	164	93	171	111	194	177	269	203	317	1.30392	6.74661e-05	0.00791257	up	NC_056055.1	193948603	193951330	-	LOC114112881	--	--	--	hypothetical protein MG293_000479 [Ovis ammon polii]	--	A0A5N3WIX5_MUNMU SubName: Full=Uncharacterized protein {ECO:0000313|EMBL:KAB0360768.1}; Flags: Fragment;	--	--	--	--
ST6GALNAC2	200.128	139.776	175.226	173.245	181.299	223.065	234.938	270.212	212.853	361.458	13997	15800	16022	18479	17616	20625	24082	20273	23299	22344	0.695874	6.75732e-05	0.00791257	false	NC_056064.1	54513820	54531695	+	ST6GALNAC2	--	K06616 alpha-N-acetylgalactosaminide alpha-2,6-sialyltransferase (sialyltransferase 7B) [EC:2.4.3.3] | (RefSeq) ST6GALNAC2; alpha-N-acetylgalactosaminide alpha-2,6-sialyltransferase 2 isoform X1 (A)	ko00512: Mucin type O-glycan biosynthesis; ko01100: Metabolic pathways	alpha-N-acetylgalactosaminide alpha-2,6-sialyltransferase 2 isoform X5 [Ovis aries]	SIA7B_HUMAN RecName: Full=Alpha-N-acetylgalactosaminide alpha-2,6-sialyltransferase 2; EC=2.4.99.3 {ECO:0000269|PubMed:10742600, ECO:0000269|PubMed:29251719}; AltName: Full=GalNAc alpha-2,6-sialyltransferase II; AltName: Full=ST6GalNAc II {ECO:0000303|PubMed:10742600}; Short=ST6GalNAcII {ECO:0000303|PubMed:29251719}; AltName: Full=SThM; AltName: Full=Sialyltransferase 7B; Short=SIAT7-B;	A0A6P7EID7_SHEEP SubName: Full=alpha-N-acetylgalactosaminide alpha-2,6-sialyltransferase 2 isoform X3 {ECO:0000313|RefSeq:XP_027829941.1};	Sialyltransferase	GO:0000139,Golgi membrane; GO:0016021,integral component of membrane; GO:0001665,alpha-N-acetylgalactosaminide alpha-2,6-sialyltransferase activity; GO:0008373,sialyltransferase activity; GO:0016740,transferase activity; GO:0016266,O-glycan processing; GO:0006486,protein glycosylation; GO:0006493,protein O-linked glycosylation; GO:1990743,protein sialylation; GO:0019082,viral protein processing; …	PF00777.21:Glycosyltransferase family 29 (sialyltransferase)	--
NPHP1	21.6009	19.8144	19.6829	20.9872	20.1882	23.7051	25.0441	23.173	26.3333	20.4246	1260	1868	1501	1867	1636	1828	2141	1450	2404	1053	0.318384	6.80047e-05	0.00791257	false	NC_056056.1	104716553	104784288	-	NPHP1	--	K19657 nephrocystin-1 | (RefSeq) NPHP1; nephrocystin-1 isoform X1 (A)	--	nephrocystin-1 isoform X1 [Ovis aries]	NPHP1_HUMAN RecName: Full=Nephrocystin-1; AltName: Full=Juvenile nephronophthisis 1 protein;	A0A6P3E2M3_SHEEP SubName: Full=nephrocystin-1 isoform X1 {ECO:0000313|RefSeq:XP_004006230.1};	--	GO:0005912,adherens junction; GO:0005923,bicellular tight junction; GO:0005911,cell-cell junction; GO:0005929,cilium; GO:0005737,cytoplasm; GO:0005856,cytoskeleton; GO:0005829,cytosol; GO:0016020,membrane; GO:0031514,motile cilium; GO:0032391,photoreceptor connecting cilium; GO:0005198,structural molecule activity; GO:0030036,actin cytoskeleton organization; GO:0030030,cell projection organizatio…	PF00018.31:SH3 domain	--
SLC7A5	32.4894	40.1973	33.5031	34.4224	28.05	24.5069	25.2241	15.9382	23.9406	17.222	2858	5715	3853	4618	3428	2850	3252	1504	3296	1339	-0.558798	6.84761e-05	0.00791257	false	NC_056067.1	12844368	12873343	-	SLC7A5	--	K13780 solute carrier family 7 (L-type amino acid transporter), member 5 | (RefSeq) SLC7A5; large neutral amino acids transporter small subunit 1 (A)	ko04150: mTOR signaling pathway; ko05230: Central carbon metabolism in cancer	hypothetical protein MG293_014990 [Ovis ammon polii]	LAT1_HUMAN RecName: Full=Large neutral amino acids transporter small subunit 1; AltName: Full=4F2 light chain; Short=4F2 LC; Short=4F2LC; AltName: Full=CD98 light chain; AltName: Full=Integral membrane protein E16 {ECO:0000303|PubMed:9751058}; Short=E16 {ECO:0000303|PubMed:9751058}; AltName: Full=L-type amino acid transporter 1 {ECO:0000303|PubMed:11557028}; Short=hLAT1 {ECO:0000303|PubMed:115570…	A0A836CWN9_SHEEP SubName: Full=Uncharacterized protein {ECO:0000313|EMBL:KAG5200350.1};	Amino acid transporters	GO:1990184,amino acid transport complex; GO:0016324,apical plasma membrane; GO:0009925,basal plasma membrane; GO:0016323,basolateral plasma membrane; GO:0005829,cytosol; GO:0098591,external side of apical plasma membrane; GO:0070062,extracellular exosome; GO:0016021,integral component of membrane; GO:0043231,intracellular membrane-bounded organelle; GO:0005765,lysosomal membrane; GO:0016020,membr…	PF13520.9:Amino acid permease	--
C2H9orf57	76.0458	87.0619	93.385	87.7701	98.0256	99.5888	118.159	146.483	119.904	163.3	588	1088	944	1035	1053	1018	1339	1215	1451	1116	0.658657	6.91716e-05	0.00791257	false	NC_056055.1	64607147	64613703	+	C2H9orf57	--	--	--	uncharacterized protein C9orf57 homolog [Ovis aries]	CI057_HUMAN RecName: Full=Uncharacterized protein C9orf57;	L8IZU0_9CETA SubName: Full=Uncharacterized protein {ECO:0000313|EMBL:ELR62165.1}; Flags: Fragment;	--	GO:0016021,integral component of membrane; GO:0005575,cellular_component; GO:0016020,membrane; GO:0031224,intrinsic component of membrane; GO:0110165,cellular anatomical entity	PF15851.8:Domain of unknown function (DUF4723)	--
RAI14	13.985	11.9527	12.388	12.6108	12.204	18.003	14.3635	16.6958	14.2135	20.0765	2284	3155	2645	3141	2769	3887	3438	2925	3633	2898	0.510484	6.92854e-05	0.00791257	false	NC_056069.1	39485479	39647652	-	RAI14	--	--	--	ankycorbin isoform X3 [Ovis aries]	RAI14_HUMAN RecName: Full=Ankycorbin; AltName: Full=Ankyrin repeat and coiled-coil structure-containing protein; AltName: Full=Novel retinal pigment epithelial cell protein; AltName: Full=Retinoic acid-induced protein 14;	A0A6P7EWK3_SHEEP SubName: Full=ankycorbin isoform X1 {ECO:0000313|RefSeq:XP_014956811.2, ECO:0000313|RefSeq:XP_014956813.2};	--	GO:0070161,anchoring junction; GO:0005938,cell cortex; GO:0005856,cytoskeleton; GO:0005829,cytosol; GO:0001650,fibrillar center; GO:0005654,nucleoplasm; GO:0003779,actin binding; GO:0030154,cell differentiation; GO:0007283,spermatogenesis; GO:0003674,molecular_function; GO:0005488,binding; GO:0005515,protein binding; GO:0008092,cytoskeletal protein binding; GO:0008150,biological_process; GO:00099…	PF12796.10:Ankyrin repeats (3 copies)	--
novel.2041	4.1313	1.9881	4.5965	4.4328	5.4669	1.9255	1.8793	1.0892	1.8398	1.6525	99	77	144	162	182	61	66	28	69	35	-1.20054	6.93688e-05	0.00791257	down	NC_056062.1	28704476	28711192	-	--	--	K10434 microtubule-associated protein 9 | (RefSeq) MAP9; microtubule-associated protein 9 isoform X3 (A)	--	PREDICTED: transmembrane protein 65 [Bos indicus]	--	A0A6P5CSH7_BOSIN SubName: Full=transmembrane protein 65 {ECO:0000313|RefSeq:XP_019828981.1};	--	GO:0016021,integral component of membrane; GO:0005575,cellular_component; GO:0016020,membrane; GO:0031224,intrinsic component of membrane; GO:0110165,cellular anatomical entity	--	zf-C2H2
ALDH16A1	2.4482	2.5627	2.4851	2.4231	2.1945	1.6539	1.4498	1.2918	1.761	1.0104	159	269	211	240	198	142	138	90	179	58	-0.645695	6.97574e-05	0.00791257	false	NC_056067.1	55645609	55659920	+	ALDH16A1	--	K00128 aldehyde dehydrogenase (NAD+) [EC:1.2.1.3] | (RefSeq) ALDH16A1; aldehyde dehydrogenase family 16 member A1 (A)	ko00010: Glycolysis / Gluconeogenesis; ko00053: Ascorbate and aldarate metabolism; ko00071: Fatty acid degradation; ko00280: Valine, leucine and isoleucine degradation; ko00310: Lysine degradation; ko00330: Arginine and proline metabolism; ko00340: Histidine metabolism; ko00380: Tryptophan metabolism; ko00410: beta-Alanine metabolism; ko00561: Glycerolipid metabolism; ko00620: Pyruvate metabolism…	aldehyde dehydrogenase family 16 member A1 [Ovis aries]	A16A1_BOVIN RecName: Full=Aldehyde dehydrogenase family 16 member A1;	A0A6P7EX31_SHEEP RecName: Full=Aldehyde dehydrogenase family 16 member A1 {ECO:0000256|PIRNR:PIRNR036490};	Aldehyde dehydrogenase	GO:0016620,oxidoreductase activity, acting on the aldehyde or oxo group of donors, NAD or NADP as acceptor; GO:0003674,molecular_function; GO:0003824,catalytic activity; GO:0016491,oxidoreductase activity; GO:0016903,oxidoreductase activity, acting on the aldehyde or oxo group of donors	PF00171.25:Aldehyde dehydrogenase family	--
SPACA1	135.06	131.063	119.771	144.198	127.406	154.012	162.686	164.054	144.327	172.96	3056	4793	3543	4976	4005	4607	5395	3982	5111	3459	0.386011	7.03249e-05	0.00791257	false	NC_056061.1	49255013	49286181	-	SPACA1	--	K25513 sperm acrosome membrane-associated protein 1 | (RefSeq) SPACA1; sperm acrosome membrane-associated protein 1 (A)	--	sperm acrosome membrane-associated protein 1 [Ovis aries]	SACA1_PIG RecName: Full=Sperm acrosome membrane-associated protein 1 {ECO:0000305}; Flags: Precursor;	A0A8C6DPY6_MOSMO SubName: Full=Sperm acrosome associated 1 {ECO:0000313|Ensembl:ENSMMSP00000014751};	--	GO:0002080,acrosomal membrane; GO:0002079,inner acrosomal membrane; GO:0016021,integral component of membrane; GO:0001675,acrosome assembly; GO:0000003,reproduction; GO:0003006,developmental process involved in reproduction; GO:0006996,organelle organization; GO:0007276,gamete generation; GO:0007281,germ cell development; GO:0007283,spermatogenesis; GO:0007286,spermatid development; GO:0008150,bi…	PF05887.14:Procyclic acidic repetitive protein (PARP)	--
CACNA1H	9.4629	8.5794	8.4069	7.3895	7.6645	6.3407	5.6957	5.556	6.7999	4.9951	1629	2387	1892	1940	1833	1443	1437	1026	1832	760	-0.391669	7.04288e-05	0.00791257	false	NC_056077.1	1463840	1520334	+	CACNA1H	--	K04855 voltage-dependent calcium channel T type alpha-1H | (RefSeq) CACNA1H; voltage-dependent T-type calcium channel subunit alpha-1H isoform X1 (A)	ko04010: MAPK signaling pathway; ko04020: Calcium signaling pathway; ko04713: Circadian entrainment; ko04925: Aldosterone synthesis and secretion; ko04927: Cortisol synthesis and secretion; ko04929: GnRH secretion; ko04934: Cushing syndrome	voltage-dependent T-type calcium channel subunit alpha-1H isoform X1 [Ovis aries]	CAC1H_HUMAN RecName: Full=Voltage-dependent T-type calcium channel subunit alpha-1H; AltName: Full=Low-voltage-activated calcium channel alpha1 3.2 subunit; AltName: Full=Voltage-gated calcium channel subunit alpha Cav3.2;	A0A4W2H6D9_BOBOX SubName: Full=Calcium voltage-gated channel subunit alpha1 H {ECO:0000313|Ensembl:ENSBIXP00005025693};	T-type voltage-gated Ca2+ channel, pore-forming alpha1I subunit	GO:0016021,integral component of membrane; GO:0005887,integral component of plasma membrane; GO:0043005,neuron projection; GO:0005891,voltage-gated calcium channel complex; GO:0001518,voltage-gated sodium channel complex; GO:0008332,low voltage-gated calcium channel activity; GO:0046872,metal ion binding; GO:0097110,scaffold protein binding; GO:0005244,voltage-gated ion channel activity; GO:00052…	PF00520.34:Ion transport protein	bHLH
TTLL5	136.174	127.38	132.721	149.633	149.186	164.958	181.403	209.145	154.812	196.806	16984	25677	21641	28462	25850	27199	33159	27982	30219	21695	0.491346	7.08837e-05	0.00791257	false	NC_056060.1	85096418	85407507	+	TTLL5	--	K16602 tubulin polyglutamylase TTLL5 [EC:6.3.2.61] | (RefSeq) TTLL5; tubulin polyglutamylase TTLL5 isoform X12 (A)	--	tubulin polyglutamylase TTLL5 isoform X1 [Ovis aries]	TTLL5_PONAB RecName: Full=Tubulin polyglutamylase TTLL5 {ECO:0000250|UniProtKB:Q8CHB8}; EC=6.3.2.- {ECO:0000250|UniProtKB:Q8CHB8}; AltName: Full=Tubulin--tyrosine ligase-like protein 5;	A0A6J0W1A6_ODOVR SubName: Full=tubulin polyglutamylase TTLL5 isoform X1 {ECO:0000313|RefSeq:XP_020731422.1, ECO:0000313|RefSeq:XP_020731423.1};	Predicted tubulin-tyrosine ligase	GO:0005929,cilium; GO:0005737,cytoplasm; GO:0005874,microtubule; GO:0005634,nucleus; GO:0005524,ATP binding; GO:0046872,metal ion binding; GO:0070740,tubulin-glutamic acid ligase activity; GO:0000166,nucleotide binding; GO:0003674,molecular_function; GO:0005488,binding; GO:0017076,purine nucleotide binding; GO:0030554,adenyl nucleotide binding; GO:0032553,ribonucleotide binding; GO:0032555,purine…	PF03133.18:Tubulin-tyrosine ligase family	--
TRAF2	12.8454	17.8379	15.9333	14.1044	13.4319	8.874	10.4525	6.2435	10.6755	5.221	888	1993	1440	1487	1290	811	1059	463	1155	319	-0.741291	7.17954e-05	0.0079623	false	NC_056056.1	982654	1002026	-	TRAF2	--	K03173 TNF receptor-associated factor 2 [EC:2.3.2.27] | (RefSeq) TRAF2; TNF receptor-associated factor 2 (A)	ko04010: MAPK signaling pathway; ko04064: NF-kappa B signaling pathway; ko04071: Sphingolipid signaling pathway; ko04141: Protein processing in endoplasmic reticulum; ko04210: Apoptosis; ko04217: Necroptosis; ko04380: Osteoclast differentiation; ko04621: NOD-like receptor signaling pathway; ko04622: RIG-I-like receptor signaling pathway; ko04657: IL-17 signaling pathway; ko04668: TNF signaling pa…	PREDICTED: TNF receptor-associated factor 2 isoform X1 [Capra hircus]	TRAF2_HUMAN RecName: Full=TNF receptor-associated factor 2; EC=2.3.2.27; AltName: Full=E3 ubiquitin-protein ligase TRAF2; AltName: Full=RING-type E3 ubiquitin transferase TRAF2 {ECO:0000305}; AltName: Full=Tumor necrosis factor type 2 receptor-associated protein 3;	A0A6P7DTU9_SHEEP RecName: Full=TNF receptor-associated factor {ECO:0000256|PIRNR:PIRNR015614}; EC=2.3.2.27 {ECO:0000256|PIRNR:PIRNR015614};	TNF receptor-associated factor	GO:0035631,CD40 receptor complex; GO:0005938,cell cortex; GO:0009898,cytoplasmic side of plasma membrane; GO:0005829,cytosol; GO:1990604,IRE1-TRAF2-ASK1 complex; GO:0045121,membrane raft; GO:0005654,nucleoplasm; GO:0097057,TRAF2-GSTP1 complex; GO:0002947,tumor necrosis factor receptor superfamily complex; GO:0000151,ubiquitin ligase complex; GO:0012506,vesicle membrane; GO:0005174,CD40 receptor b…	PF16673.8:TNF receptor-associated factor BIRC3 binding domain	MYB
GAD2	1.025	1.0996	1.0622	0.981	1.0472	1.113	1.6638	1.4178	2.0968	1.7489	124	215	168	181	176	178	295	184	397	187	0.730201	7.24453e-05	0.00798254	false	NC_056066.1	26036019	26100338	+	GAD2	--	K01580 glutamate decarboxylase [EC:4.1.1.15] | (RefSeq) GAD2; glutamate decarboxylase 2 (A)	ko00250: Alanine, aspartate and glutamate metabolism; ko00410: beta-Alanine metabolism; ko00430: Taurine and hypotaurine metabolism; ko00650: Butanoate metabolism; ko01100: Metabolic pathways; ko04727: GABAergic synapse; ko04940: Type I diabetes mellitus	glutamate decarboxylase 2 [Ovis aries]	DCE2_PIG RecName: Full=Glutamate decarboxylase 2; EC=4.1.1.15; AltName: Full=65 kDa glutamic acid decarboxylase; Short=GAD-65; AltName: Full=Glutamate decarboxylase 65 kDa isoform;	A0A6P3EK64_SHEEP SubName: Full=LOW QUALITY PROTEIN: glutamate decarboxylase 2 {ECO:0000313|RefSeq:XP_004014278.2};	Glutamate decarboxylase and related proteins	GO:0070161,anchoring junction; GO:0042995,cell projection; GO:0005737,cytoplasm; GO:0031410,cytoplasmic vesicle; GO:0005829,cytosol; GO:0000139,Golgi membrane; GO:0042734,presynaptic membrane; GO:0016831,carboxy-lyase activity; GO:0004351,glutamate decarboxylase activity; GO:0030170,pyridoxal phosphate binding; GO:0009449,gamma-aminobutyric acid biosynthetic process; GO:0006540,glutamate decarbox…	PF00282.22:Pyridoxal-dependent decarboxylase conserved domain	--
USP50	93.5798	83.4628	85.4044	81.7378	94.98	112.041	109.318	91.2518	98.643	102.011	5887	8486	7024	7842	8301	9318	10079	6158	9712	5672	0.328366	7.33588e-05	0.00803138	false	NC_056060.1	57916109	57956269	+	USP50	--	K11839 ubiquitin carboxyl-terminal hydrolase 8 [EC:3.4.19.12] | (RefSeq) USP8; ubiquitin carboxyl-terminal hydrolase 8 (A)	ko04137: Mitophagy - animal; ko04144: Endocytosis; ko04934: Cushing syndrome	inactive ubiquitin carboxyl-terminal hydrolase 50 isoform X2 [Ovis aries]	UBP50_MACFA RecName: Full=Putative ubiquitin carboxyl-terminal hydrolase 50; EC=3.4.19.12; AltName: Full=Deubiquitinating enzyme 50; AltName: Full=Ubiquitin thioesterase 50; AltName: Full=Ubiquitin-specific-processing protease 50;	A0A6P7ECW3_SHEEP SubName: Full=inactive ubiquitin carboxyl-terminal hydrolase 50 {ECO:0000313|RefSeq:XP_027828051.1};	Ubiquitin C-terminal hydrolase	GO:0004843,cysteine-type deubiquitinase activity; GO:0016579,protein deubiquitination; GO:0006511,ubiquitin-dependent protein catabolic process; GO:0003674,molecular_function; GO:0003824,catalytic activity; GO:0008233,peptidase activity; GO:0008234,cysteine-type peptidase activity; GO:0016787,hydrolase activity; GO:0019783,ubiquitin-like protein peptidase activity; GO:0101005,deubiquitinase activ…	PF00443.32:Ubiquitin carboxyl-terminal hydrolase	zf-MIZ
OSTC	9.7099	11.2514	8.6324	8.9359	9.2576	6.7327	5.9278	6.5108	6.6123	5.8302	228	427	265	320	302	209	204	164	243	121	-0.490999	7.50443e-05	0.00816358	false	NC_056059.1	16993053	17004373	-	OSTC	--	K26501 oligosaccharyltransferase complex subunit OSTC | (RefSeq) OSTC; oligosaccharyltransferase complex subunit OSTC (A)	ko00510: N-Glycan biosynthesis; ko00513: Various types of N-glycan biosynthesis; ko04141: Protein processing in endoplasmic reticulum	HSPC307, partial [Homo sapiens]	OSTC_BOVIN RecName: Full=Oligosaccharyltransferase complex subunit OSTC {ECO:0000250|UniProtKB:Q9NRP0};	A0A8C2PDM5_CAPHI RecName: Full=Oligosaccharyltransferase complex subunit {ECO:0000256|RuleBase:RU366060};	Predicted membrane protein	GO:0016021,integral component of membrane; GO:0008250,oligosaccharyltransferase complex; GO:0006486,protein glycosylation; GO:0006807,nitrogen compound metabolic process; GO:0008150,biological_process; GO:0008152,metabolic process; GO:0009058,biosynthetic process; GO:0009059,macromolecule biosynthetic process; GO:0009100,glycoprotein metabolic process; GO:0009101,glycoprotein biosynthetic process…	PF04756.16:OST3 / OST6 family, transporter family	--
SUV39H2	6.9125	8.7559	6.9818	7.684	7.4243	9.4365	8.9709	10.4172	8.4671	9.6951	1398	2862	1846	2370	2086	2523	2659	2260	2680	1733	0.422675	7.55691e-05	0.00816864	false	NC_056066.1	28872037	28901318	+	SUV39H2	--	K11419 [histone H3]-lysine9 N-trimethyltransferase SUV39H [EC:2.1.1.355] | (RefSeq) SUV39H2; histone-lysine N-methyltransferase SUV39H2 isoform X1 (A)	ko00310: Lysine degradation; ko01100: Metabolic pathways	PREDICTED: histone-lysine N-methyltransferase SUV39H2 isoform X1 [Bos indicus]	SUV92_BOVIN RecName: Full=Histone-lysine N-methyltransferase SUV39H2; EC=2.1.1.355; AltName: Full=Suppressor of variegation 3-9 homolog 2; Short=Su(var)3-9 homolog 2;	A0A6P5CV08_BOSIN RecName: Full=[Histone H3]-lysine(9) N-trimethyltransferase {ECO:0000256|ARBA:ARBA00012183}; EC=2.1.1.355 {ECO:0000256|ARBA:ARBA00012183};	Histone H3 (Lys9) methyltransferase SUV39H1/Clr4, required for transcriptional silencing	GO:0000775,chromosome, centromeric region; GO:0005634,nucleus; GO:0046974,histone methyltransferase activity (H3-K9 specific); GO:0000976,transcription cis-regulatory region binding; GO:0008270,zinc ion binding; GO:0007049,cell cycle; GO:0030154,cell differentiation; GO:0006325,chromatin organization; GO:0036123,histone H3-K9 dimethylation; GO:0036124,histone H3-K9 trimethylation; GO:0034968,hist…	PF00856.31:SET domain	HMG
novel.1589	24.0559	23.2623	20.5125	22.5195	20.991	25.4922	37.215	49.9983	24.796	50.3264	636	994	709	908	771	891	1442	1418	1026	1176	0.872074	7.6195e-05	0.00818449	false	NC_056059.1	86286058	86308113	+	--	--	--	--	PREDICTED: proline-rich protein 27 isoform X2 [Capra hircus]	PRR27_HUMAN RecName: Full=Proline-rich protein 27; Flags: Precursor;	W5PMI9_SHEEP SubName: Full=Uncharacterized protein {ECO:0000313|Ensembl:ENSOARP00000011664};	--	GO:0070062,extracellular exosome; GO:0005575,cellular_component; GO:0005576,extracellular region; GO:0005615,extracellular space; GO:0031982,vesicle; GO:0043226,organelle; GO:0043227,membrane-bounded organelle; GO:0043230,extracellular organelle; GO:0065010,extracellular membrane-bounded organelle; GO:0110165,cellular anatomical entity; GO:1903561,extracellular vesicle	--	--
DDHD1	62.6235	63.2402	57.4421	58.1629	56.7801	70.1169	70.3373	87.629	68.0959	92.9905	7576	12365	9085	10731	9543	11214	12471	11372	12893	9943	0.49685	7.68873e-05	0.00820724	false	NC_056060.1	63780297	63851566	-	DDHD1	--	K13619 phospholipase DDHD1 [EC:3.1.1.118] | (RefSeq) DDHD1; phospholipase DDHD1 isoform X5 (A)	--	phospholipase DDHD1 isoform X1 [Ovis aries]	DDHD1_BOVIN RecName: Full=Phospholipase DDHD1 {ECO:0000305}; EC=3.1.1.-; AltName: Full=DDHD domain-containing protein 1; AltName: Full=Phosphatidic acid-preferring phospholipase A1; Short=PA-PLA1;	A0A6P7E956_SHEEP SubName: Full=phospholipase DDHD1 isoform X1 {ECO:0000313|RefSeq:XP_027827672.1};	Phosphatidic acid-preferring phospholipase A1, contains DDHD domain	GO:0005737,cytoplasm; GO:0046872,metal ion binding; GO:0004620,phospholipase activity; GO:0016042,lipid catabolic process; GO:0003674,molecular_function; GO:0005488,binding; GO:0043167,ion binding; GO:0043169,cation binding; GO:0003824,catalytic activity; GO:0016298,lipase activity; GO:0016787,hydrolase activity; GO:0016788,hydrolase activity, acting on ester bonds; GO:0006629,lipid metabolic pro…	PF02862.20:DDHD domain	--
NTAN1	68.8588	63.5005	60.844	61.5173	62.1927	70.3332	81.9969	82.4408	68.6077	72.2692	1727	2574	1995	2353	2167	2332	3014	2218	2693	1602	0.35182	7.8316e-05	0.00830782	false	NC_056077.1	14226091	14241047	+	NTAN1	--	K14662 protein N-terminal asparagine amidohydrolase [EC:3.5.1.121] | (RefSeq) NTAN1; protein N-terminal asparagine amidohydrolase (A)	--	protein N-terminal asparagine amidohydrolase [Ovis aries]	NTAN1_HUMAN RecName: Full=Protein N-terminal asparagine amidohydrolase; EC=3.5.1.121 {ECO:0000269|PubMed:21375249}; AltName: Full=Protein NH2-terminal asparagine amidohydrolase; Short=PNAA; AltName: Full=Protein NH2-terminal asparagine deamidase; Short=PNAD; Short=Protein N-terminal Asn amidase; Short=Protein N-terminal asparagine amidase; Short=Protein NTN-amidase;	W5PE78_SHEEP SubName: Full=N-terminal asparagine amidase {ECO:0000313|Ensembl:ENSOARP00000008742};	--	GO:0005737,cytoplasm; GO:0005634,nucleus; GO:0008418,protein-N-terminal asparagine amidohydrolase activity; GO:0008344,adult locomotory behavior; GO:0007613,memory; GO:0006511,ubiquitin-dependent protein catabolic process; GO:0003674,molecular_function; GO:0003824,catalytic activity; GO:0016787,hydrolase activity; GO:0016810,hydrolase activity, acting on carbon-nitrogen (but not peptide) bonds; G…	PF14736.9:Protein N-terminal asparagine amidohydrolase	--
CYLC2	71.7967	74.9635	67.9009	59.2945	69.2804	91.154	89.6121	143.893	75.3984	143.775	2208	3726	2730	2781	2960	3706	4039	4747	3629	3908	0.783297	8.02517e-05	0.00841439	false	NC_056055.1	20196577	20369207	-	CYLC2	--	--	--	cylicin-2 [Ovis aries]	CYLC2_BOVIN RecName: Full=Cylicin-2; AltName: Full=Cylicin II; AltName: Full=Multiple-band polypeptide II;	A0A6P7DM13_SHEEP SubName: Full=cylicin-2 {ECO:0000313|RefSeq:XP_027819812.1};	--	GO:0033150,cytoskeletal calyx; GO:0005200,structural constituent of cytoskeleton; GO:0030154,cell differentiation; GO:0007283,spermatogenesis; GO:0003674,molecular_function; GO:0005198,structural molecule activity; GO:0008150,biological_process; GO:0009987,cellular process; GO:0032502,developmental process; GO:0048869,cellular developmental process; GO:0000003,reproduction; GO:0003006,development…	PF15241.9:Cylicin N-terminus	--
SOX30	28.9536	32.2505	28.7271	31.0609	32.9655	41.3415	42.1131	58.5137	32.4154	62.5113	1602	2884	2078	2621	2534	3024	3415	3473	2807	3057	0.736374	8.03059e-05	0.00841439	false	NC_056058.1	66846859	66891381	-	SOX30	--	K09271 transcription factor SOX15/30 | (RefSeq) SOX30; transcription factor SOX-30 (A)	--	transcription factor SOX-30 [Ovis aries]	SOX30_MACFA RecName: Full=Transcription factor SOX-30;	A0A836A6Z4_SHEEP RecName: Full=HMG box domain-containing protein {ECO:0000259|PROSITE:PS50118};	--	GO:0010369,chromocenter; GO:0005737,cytoplasm; GO:0005634,nucleus; GO:0003677,DNA binding; GO:0001228,DNA-binding transcription activator activity, RNA polymerase II-specific; GO:0001227,DNA-binding transcription repressor activity, RNA polymerase II-specific; GO:0000122,negative regulation of transcription by RNA polymerase II; GO:0030178,negative regulation of Wnt signaling pathway; GO:0045944,…	PF00505.22:HMG (high mobility group) box	HMG
LOC101119226	0.7994	0.2473	0.3737	0.3203	0.3836	0.2016	3.0605	1.656	1.7877	3.4167	18	9	11	11	12	6	101	40	63	68	2.38711	8.15987e-05	1	up	NC_056062.1	14595192	14597367	+	LOC101119226	--	K25369 Ly-6/neurotoxin-like protein 1 | (RefSeq) ly-6/neurotoxin-like protein 1 (A)	ko04080: Neuroactive ligand-receptor interaction	ly-6/neurotoxin-like protein 1 [Ovis aries]	LYNX1_BOVIN RecName: Full=Ly-6/neurotoxin-like protein 1 {ECO:0000305}; Flags: Precursor;	A0A337RWP8_FELCA SubName: Full=Ly6/neurotoxin 1 {ECO:0000313|Ensembl:ENSFCAP00000040402};	--	GO:0031225,anchored component of membrane; GO:0030425,dendrite; GO:0005783,endoplasmic reticulum; GO:0005886,plasma membrane; GO:0045202,synapse; GO:0033130,acetylcholine receptor binding; GO:0030550,acetylcholine receptor inhibitor activity; GO:0030548,acetylcholine receptor regulator activity; GO:0008200,ion channel inhibitor activity; GO:0099601,regulation of neurotransmitter receptor activity…	PF00087.24:Snake toxin and toxin-like protein	--
PLCZ1	61.9766	53.3363	55.9339	53.9942	55.5478	68.9597	66.6012	85.7528	64.4273	91.3842	2635	3665	3109	3501	3281	3876	4150	3911	4287	3434	0.537832	8.273e-05	0.00861552	false	NC_056056.1	196883954	196929686	+	PLCZ1	--	K05861 phosphatidylinositol phospholipase C, zeta [EC:3.1.4.11] | (RefSeq) PLCZ1; 1-phosphatidylinositol 4,5-bisphosphate phosphodiesterase zeta-1 (A)	ko00562: Inositol phosphate metabolism; ko01100: Metabolic pathways; ko04020: Calcium signaling pathway; ko04070: Phosphatidylinositol signaling system; ko04114: Oocyte meiosis; ko04919: Thyroid hormone signaling pathway	PLC zeta [Ovis aries]	PLCZ1_BOVIN RecName: Full=1-phosphatidylinositol 4,5-bisphosphate phosphodiesterase zeta-1; EC=3.1.4.11; AltName: Full=Phosphoinositide phospholipase C-zeta-1; AltName: Full=Phospholipase C-zeta-1 {ECO:0000250|UniProtKB:Q86YW0}; Short=PLC-zeta-1 {ECO:0000250|UniProtKB:Q86YW0};	W5QH40_SHEEP RecName: Full=Phosphoinositide phospholipase C {ECO:0000256|RuleBase:RU361133}; EC=3.1.4.11 {ECO:0000256|RuleBase:RU361133};	Phosphoinositide-specific phospholipase C	GO:0005829,cytosol; GO:0005730,nucleolus; GO:0005654,nucleoplasm; GO:0005634,nucleus; GO:0048471,perinuclear region of cytoplasm; GO:0045120,pronucleus; GO:0061827,sperm head; GO:0005509,calcium ion binding; GO:0004435,phosphatidylinositol phospholipase C activity; GO:0032266,phosphatidylinositol-3-phosphate binding; GO:0005546,phosphatidylinositol-4,5-bisphosphate binding; GO:0010314,phosphatidy…	PF00388.22:Phosphatidylinositol-specific phospholipase C, X domain	--
CEP57	63.6842	53.8633	47.7068	50.8354	52.2301	71.4235	64.7254	75.9184	59.9274	89.1488	3924	5364	3843	4777	4471	5818	5845	5018	5779	4855	0.542017	8.32416e-05	0.00861626	false	NC_056068.1	14078526	14121018	-	CEP57	--	K16762 centrosomal protein CEP57 | (RefSeq) CEP57; centrosomal protein of 57 kDa isoform X1 (A)	--	centrosomal protein of 57 kDa [Cervus elaphus]	CEP57_BOVIN RecName: Full=Centrosomal protein of 57 kDa; Short=Cep57; AltName: Full=Testis-specific protein 57; AltName: Full=Translokin;	A0A6J0WWW9_ODOVR SubName: Full=centrosomal protein of 57 kDa {ECO:0000313|RefSeq:XP_020741171.1};	--	GO:0005813,centrosome; GO:0005737,cytoplasm; GO:0005874,microtubule; GO:0005634,nucleus; GO:0017134,fibroblast growth factor binding; GO:0043015,gamma-tubulin binding; GO:0008017,microtubule binding; GO:0042803,protein homodimerization activity; GO:0008543,fibroblast growth factor receptor signaling pathway; GO:0034453,microtubule anchoring; GO:0003674,molecular_function; GO:0005488,binding; GO:0…	PF14073.9:Centrosome localisation domain of Cep57	--
novel.2898	0.0521	0.0806	0.0598	0.0683	0.1125	5.7358	3.4671	0.1943	0.0832	0.0295	2	5	3	4	6	291	195	8	5	1	4.72956	8.4468e-05	1	up	NC_056067.1	57000859	57007873	-	--	--	K04536 guanine nucleotide-binding protein G(I)/G(S)/G(T) subunit beta-1 | (RefSeq) LOW QUALITY PROTEIN: guanine nucleotide-binding protein G(I)/G(S)/G(T) subunit beta-1-like (A)	ko04014: Ras signaling pathway; ko04062: Chemokine signaling pathway; ko04151: PI3K-Akt signaling pathway; ko04371: Apelin signaling pathway; ko04713: Circadian entrainment; ko04723: Retrograde endocannabinoid signaling; ko04724: Glutamatergic synapse; ko04725: Cholinergic synapse; ko04726: Serotonergic synapse; ko04727: GABAergic synapse; ko04728: Dopaminergic synapse; ko04740: Olfactory transdu…	hypothetical protein MJT46_012914 [Ovis ammon polii x Ovis aries]	GBB1_HUMAN RecName: Full=Guanine nucleotide-binding protein G(I)/G(S)/G(T) subunit beta-1; AltName: Full=Transducin beta chain 1;	A0A835ZXA1_SHEEP SubName: Full=Uncharacterized protein {ECO:0000313|EMBL:KAG5201079.1};	G-protein beta subunit	GO:0005737,cytoplasm; GO:0005829,cytosol; GO:0070062,extracellular exosome; GO:1903561,extracellular vesicle; GO:0005834,heterotrimeric G-protein complex; GO:0005765,lysosomal membrane; GO:0016020,membrane; GO:0097381,photoreceptor disc membrane; GO:0005886,plasma membrane; GO:0045202,synapse; GO:0003924,GTPase activity; GO:0051020,GTPase binding; GO:0044877,protein-containing complex binding; GO…	PF00400.35:WD domain, G-beta repeat	--
ATXN7L1	14.8318	14.6806	12.8654	15.8782	15.3829	17.8615	22.1718	24.4083	15.3956	24.5733	2216	3545	2513	3618	3193	3528	4855	3912	3600	3245	0.613909	8.5727e-05	0.00874668	false	NC_056057.1	48208795	48468067	-	ATXN7L1	--	K11318 ataxin-7 | (RefSeq) ATXN7L1; ataxin-7-like protein 1 isoform X2 (A)	--	ataxin-7-like protein 1 isoform X2 [Ovis aries]	AT7L1_HUMAN RecName: Full=Ataxin-7-like protein 1; AltName: Full=Ataxin-7-like protein 4;	A0A6P3TCU1_SHEEP SubName: Full=ataxin-7-like protein 1 isoform X1 {ECO:0000313|RefSeq:XP_012032078.2};	Nuclear protein Ataxin-7	--	PF08313.15:SCA7, zinc-binding domain	--
CCDC146	23.515	25.4348	23.0034	26.2562	23.7036	28.353	33.5906	48.6594	27.9769	43.6926	3399	5942	4347	5788	4760	5418	7116	7545	6329	5582	0.694509	8.60081e-05	0.00874668	false	NC_056057.1	45402750	45545262	-	CCDC146	--	K25554 cilia- and flagella-associated protein 58 | (RefSeq) CFAP58; cilia- and flagella-associated protein 58 (A)	--	coiled-coil domain-containing protein 146 isoform X5 [Ovis aries]	CC146_HUMAN RecName: Full=Coiled-coil domain-containing protein 146;	A0A6P3E4M7_SHEEP SubName: Full=LOW QUALITY PROTEIN: coiled-coil domain-containing protein 146 {ECO:0000313|RefSeq:XP_004007868.2};	--	GO:0005814,centriole; GO:0005737,cytoplasm; GO:0005856,cytoskeleton; GO:0005575,cellular_component; GO:0005622,intracellular anatomical structure; GO:0005815,microtubule organizing center; GO:0015630,microtubule cytoskeleton; GO:0043226,organelle; GO:0043228,non-membrane-bounded organelle; GO:0043229,intracellular organelle; GO:0043232,intracellular non-membrane-bounded organelle; GO:0110165,cell…	--	--
novel.4201	1.5898	1.7842	1.6133	1.8619	1.9941	2.2503	2.3993	2.1423	2.1241	2.016	505	916	670	902	880	945	1117	730	1056	566	0.406201	8.63251e-05	0.00874668	false	NC_056078.1	40305133	40331145	+	--	--	K09228 KRAB domain-containing zinc finger protein | (RefSeq) KRAB domain containing protein isoform 1 (A)	ko05168: Herpes simplex virus 1 infection	hypothetical protein FD755_019938 [Muntiacus reevesi]	LORF2_HUMAN RecName: Full=LINE-1 retrotransposable element ORF2 protein; Short=ORF2p; Includes: RecName: Full=Reverse transcriptase; EC=2.7.7.49; Includes: RecName: Full=Endonuclease; EC=3.1.21.-;	A0A8C0A437_BOSMU RecName: Full=RNA-directed DNA polymerase {ECO:0000256|ARBA:ARBA00012493}; EC=2.7.7.49 {ECO:0000256|ARBA:ARBA00012493};	--	GO:0046872,metal ion binding; GO:0003964,RNA-directed DNA polymerase activity; GO:0009036,type II site-specific deoxyribonuclease activity; GO:0006310,DNA recombination; GO:0090305,nucleic acid phosphodiester bond hydrolysis; GO:0032199,reverse transcription involved in RNA-mediated transposition; GO:0032197,transposition, RNA-mediated; GO:0003674,molecular_function; GO:0005488,binding; GO:004316…	PF00078.30:Reverse transcriptase (RNA-dependent DNA polymerase)	THAP
CDKL5	6.1972	6.4503	6.5012	6.7314	8.0043	8.2253	8.694	10.3393	8.6225	11.5331	428	720	587	709	768	751	880	766	932	704	0.590928	8.66219e-05	0.00874668	false	NC_056080.1	16702644	16881362	+	CDKL5	--	K08824 cyclin-dependent kinase-like [EC:2.7.11.22] | (RefSeq) CDKL5; cyclin-dependent kinase-like 5 (A)	--	cyclin-dependent kinase-like 5 [Ovis aries]	CDKL5_HUMAN RecName: Full=Cyclin-dependent kinase-like 5 {ECO:0000305}; EC=2.7.11.22; AltName: Full=Serine/threonine-protein kinase 9;	W5PWC4_SHEEP SubName: Full=Cyclin-dependent kinase-like 5 {ECO:0000313|Ensembl:ENSOARP00000014757, ECO:0000313|RefSeq:XP_027818684.1};	Predicted protein kinase KKIAMRE	GO:0005813,centrosome; GO:0036064,ciliary basal body; GO:0097542,ciliary tip; GO:0032839,dendrite cytoplasm; GO:0044294,dendritic growth cone; GO:0098978,glutamatergic synapse; GO:0005654,nucleoplasm; GO:0005634,nucleus; GO:0005524,ATP binding; GO:0004693,cyclin-dependent protein serine/threonine kinase activity; GO:0016301,kinase activity; GO:0004672,protein kinase activity; GO:0106310,protein s…	PF00069.28:Protein kinase domain	bHLH
novel.3716	1.1623	1.1709	1.0808	1.2694	1.4589	1.5578	1.5787	2.035	1.5666	2.1657	320	521	389	533	558	567	637	601	675	527	0.642231	8.81598e-05	0.00874668	false	NC_056073.1	41343744	41361631	-	--	--	K09228 KRAB domain-containing zinc finger protein | (RefSeq) zinc finger protein 264-like isoform X2 (A)	ko05168: Herpes simplex virus 1 infection	hypothetical protein MG293_000013 [Ovis ammon polii]	--	A0A8B9Y8T5_BOSMU SubName: Full=Uncharacterized protein {ECO:0000313|Ensembl:ENSBGRP00000032039};	--	--	--	zf-C2H2
KLHL14	1.2532	1.3553	1.305	1.0013	1.228	1.6012	1.7461	1.5904	1.6352	1.6801	119	208	162	145	162	201	243	162	243	141	0.531206	8.82772e-05	0.00874668	false	NC_056076.1	24716862	24830407	+	KLHL14	--	K10451 kelch-like protein 14 | (RefSeq) KLHL14; kelch-like protein 14 (A)	--	PREDICTED: kelch-like protein 14 [Dipodomys ordii]	KLH14_HUMAN RecName: Full=Kelch-like protein 14; AltName: Full=Protein interactor of Torsin-1A; Short=Printor; Short=Protein interactor of torsinA;	A0A2R8N2R8_CALJA SubName: Full=Kelch like family member 14 {ECO:0000313|Ensembl:ENSCJAP00000058410};	Proteins containing BTB/POZ and Kelch domains, involved in regulatory/signal transduction processes	GO:0015629,actin cytoskeleton; GO:0016235,aggresome; GO:0005737,cytoplasm; GO:0005829,cytosol; GO:0005783,endoplasmic reticulum; GO:0005789,endoplasmic reticulum membrane; GO:0043005,neuron projection; GO:0043025,neuronal cell body; GO:0005575,cellular_component; GO:0005622,intracellular anatomical structure; GO:0005856,cytoskeleton; GO:0043226,organelle; GO:0043228,non-membrane-bounded organelle…	PF01344.28:Kelch motif	ZBTB
CENPJ	19.1808	21.9556	17.4636	17.7741	20.3437	22.3187	24.2832	26.4603	21.7848	27.8276	2207	4083	2627	3119	3252	3395	4095	3266	3923	2830	0.453361	8.84623e-05	0.00874668	false	NC_056063.1	36718466	36755820	+	CENPJ	--	K11502 centromere protein J | (RefSeq) CENPJ; centromere protein J isoform X5 (A)	--	centromere protein J isoform X1 [Ovis aries]	CENPJ_HUMAN RecName: Full=Centromere protein J; Short=CENP-J; AltName: Full=Centrosomal P4.1-associated protein; AltName: Full=LAG-3-associated protein; AltName: Full=LYST-interacting protein 1;	A0A6P7EG87_SHEEP SubName: Full=centromere protein J isoform X1 {ECO:0000313|RefSeq:XP_027829484.1};	--	GO:0005814,centriole; GO:0005813,centrosome; GO:0036064,ciliary basal body; GO:0005737,cytoplasm; GO:0005829,cytosol; GO:0008275,gamma-tubulin small complex; GO:0005874,microtubule; GO:0005634,nucleus; GO:0120099,procentriole replication complex; GO:0043015,gamma-tubulin binding; GO:0042802,identical protein binding; GO:0019904,protein domain specific binding; GO:0019901,protein kinase binding; G…	PF07202.16:T-complex protein 10 C-terminus	--
PACRG	141.075	116.654	122.763	142.748	128.887	160.74	156.963	162.195	147.934	177.788	4286	5728	4876	6614	5440	6456	6989	5286	7034	4774	0.411248	8.85986e-05	0.00874668	false	NC_056061.1	85938227	86474429	+	PACRG	--	K26163 parkin coregulated gene protein | (RefSeq) PACRG; parkin coregulated gene protein isoform X2 (A)	--	parkin coregulated gene protein isoform X2 [Ovis aries]	PACRG_BOVIN RecName: Full=Parkin coregulated gene protein;	A0A6P3EC28_SHEEP SubName: Full=parkin coregulated gene protein isoform X2 {ECO:0000313|RefSeq:XP_004011494.2};	Uncharacterized conserved protein	GO:0005879,axonemal microtubule; GO:0044297,cell body; GO:0005829,cytosol; GO:0002177,manchette; GO:0043005,neuron projection; GO:0097225,sperm midpiece; GO:0031982,vesicle; GO:0003779,actin binding; GO:0043014,alpha-tubulin binding; GO:0048487,beta-tubulin binding; GO:0051087,chaperone binding; GO:0001664,G protein-coupled receptor binding; GO:0030544,Hsp70 protein binding; GO:0051879,Hsp90 prot…	PF10274.12:Parkin co-regulated protein	--
SIMC1	60.4243	62.1671	58.2814	67.9386	65.1311	75.3992	89.2395	119.293	69.9685	131.379	4778	7945	6025	8193	7155	7882	10342	10119	8659	9182	0.743341	8.95397e-05	0.00878878	false	NC_056060.1	5010890	5094027	-	SIMC1	--	--	--	SUMO-interacting motif-containing protein 1 [Ovis aries]	SIMC1_HUMAN RecName: Full=SUMO-interacting motif-containing protein 1; AltName: Full=Platform element for inhibition of autolytic degradation {ECO:0000303|PubMed:23707407};	A0A6P7E9J5_SHEEP SubName: Full=SUMO-interacting motif-containing protein 1 {ECO:0000313|RefSeq:XP_027827264.1};	--	GO:0005737,cytoplasm; GO:0030017,sarcomere; GO:0030414,peptidase inhibitor activity; GO:0032184,SUMO polymer binding; GO:0010466,negative regulation of peptidase activity; GO:0003674,molecular_function; GO:0004857,enzyme inhibitor activity; GO:0030234,enzyme regulator activity; GO:0061134,peptidase regulator activity; GO:0098772,molecular function regulator activity; GO:0005488,binding; GO:000551…	--	--
SRPK2	235.333	222.713	220.634	226.254	230.902	255.1	261.497	241.738	255.241	282.844	21547	32957	26410	31593	29371	30878	35090	23743	36575	22889	0.296916	9.31474e-05	0.00909065	false	NC_056057.1	47800556	48045048	-	SRPK2	--	K08831 serine/threonine-protein kinase SRPK2 [EC:2.7.11.1] | (RefSeq) SRPK2; SRSF protein kinase 2 isoform X1 (A)	--	SRSF protein kinase 2 isoform X2 [Ovis aries]	SRPK2_HUMAN RecName: Full=SRSF protein kinase 2; EC=2.7.11.1 {ECO:0000269|PubMed:12134018, ECO:0000269|PubMed:18559500, ECO:0000269|PubMed:9472028, ECO:0000305|PubMed:21157427}; AltName: Full=SFRS protein kinase 2; AltName: Full=Serine/arginine-rich protein-specific kinase 2; Short=SR-protein-specific kinase 2; Contains: RecName: Full=SRSF protein kinase 2 N-terminal; Contains: RecName: Full=SRSF…	A0A6P3TL36_SHEEP SubName: Full=SRSF protein kinase 2 isoform X2 {ECO:0000313|RefSeq:XP_012032056.1};	Serine/threonine protein kinase	GO:0000785,chromatin; GO:0005737,cytoplasm; GO:0005829,cytosol; GO:0016607,nuclear speck; GO:0005730,nucleolus; GO:0005654,nucleoplasm; GO:0005634,nucleus; GO:0071889,14-3-3 protein binding; GO:0005524,ATP binding; GO:0000287,magnesium ion binding; GO:0106310,protein serine kinase activity; GO:0004674,protein serine/threonine kinase activity; GO:0003723,RNA binding; GO:0001525,angiogenesis; GO:00…	PF00069.28:Protein kinase domain	--
PLPP2	7.675	5.373	6.0084	6.0721	4.9279	3.2707	3.5158	2.4857	4.2593	3.3022	213	241	218	257	190	120	143	74	185	81	-0.72513	9.38795e-05	0.00911005	false	NC_056058.1	40698046	40708182	-	PLPP2	--	K01080 phosphatidate phosphatase [EC:3.1.3.4] | (RefSeq) PLPP2; phospholipid phosphatase 2 isoform X1 (A)	ko00561: Glycerolipid metabolism; ko00564: Glycerophospholipid metabolism; ko00565: Ether lipid metabolism; ko00600: Sphingolipid metabolism; ko01100: Metabolic pathways; ko04072: Phospholipase D signaling pathway; ko04666: Fc gamma R-mediated phagocytosis; ko04975: Fat digestion and absorption; ko05231: Choline metabolism in cancer	PREDICTED: phospholipid phosphatase 2 isoform X1 [Capra hircus]	PLPP2_BOVIN RecName: Full=Phospholipid phosphatase 2 {ECO:0000305}; EC=3.1.3.- {ECO:0000250|UniProtKB:O43688}; EC=3.1.3.4 {ECO:0000250|UniProtKB:O43688}; AltName: Full=Lipid phosphate phosphohydrolase 2; AltName: Full=PAP2-gamma; Short=PAP2-G; AltName: Full=Phosphatidate phosphohydrolase type 2c; AltName: Full=Phosphatidic acid phosphatase 2c; Short=PAP-2c; Short=PAP2c;	A0A452GA67_CAPHI SubName: Full=Phospholipid phosphatase 2 {ECO:0000313|Ensembl:ENSCHIP00000033336};	Lipid phosphate phosphatase and related enzymes of the PAP2 family	GO:0005901,caveola; GO:0005769,early endosome; GO:0031901,early endosome membrane; GO:0005783,endoplasmic reticulum; GO:0005789,endoplasmic reticulum membrane; GO:0016021,integral component of membrane; GO:0005887,integral component of plasma membrane; GO:0005886,plasma membrane; GO:0106235,ceramide-1-phosphate phosphatase activity; GO:0042577,lipid phosphatase activity; GO:0008195,phosphatidate …	PF01569.24:PAP2 superfamily	--
LOC121818342	0	0	0	0.0379	0.0416	1.2693	1.5397	1.0249	0.0739	0	0	0	0	1	1	29	39	19	2	0	5.56439	9.46127e-05	1	up	NC_056080.1	85932766	85933554	-	LOC121818342	--	K24127 melanoma-associated antigen | (RefSeq) melanoma-associated antigen 10-like (A)	--	melanoma-associated antigen 10-like [Ovis aries]	MAGAA_HUMAN RecName: Full=Melanoma-associated antigen 10; AltName: Full=Cancer/testis antigen 1.10; Short=CT1.10; AltName: Full=MAGE-10 antigen;	A0A6P3YU59_SHEEP SubName: Full=melanoma-associated antigen 10-like {ECO:0000313|RefSeq:XP_014960217.2};	Uncharacterized conserved protein (tumor-rejection antigen MAGE in humans)	GO:0005829,cytosol; GO:0005654,nucleoplasm; GO:0005634,nucleus; GO:0042826,histone deacetylase binding; GO:0000122,negative regulation of transcription by RNA polymerase II; GO:0003674,molecular_function; GO:0005488,binding; GO:0005515,protein binding; GO:0019899,enzyme binding; GO:0006139,nucleobase-containing compound metabolic process; GO:0006351,DNA-templated transcription; GO:0006355,regulat…	PF01454.22:MAGE homology domain	--
RABGAP1L	6.6679	5.8857	5.2995	6.046	6.6342	7.5507	7.5055	8.1248	6.7386	8.4191	1690	2411	1756	2337	2336	2530	2788	2209	2673	1886	0.436201	9.56292e-05	0.00922741	false	NC_056065.1	54829175	55555845	+	RABGAP1L	--	K20284 Rab GTPase-activating protein 1 | (RefSeq) RABGAP1; rab GTPase-activating protein 1 isoform X1 (A)	--	hypothetical protein JEQ12_003889 [Ovis aries]	RBG1L_PONAB RecName: Full=Rab GTPase-activating protein 1-like;	A0A836CYM5_SHEEP SubName: Full=Uncharacterized protein {ECO:0000313|EMBL:KAG5202499.1};	Rab6 GTPase activator GAPCenA and related TBC domain proteins	GO:0005769,early endosome; GO:0005794,Golgi apparatus; GO:0005096,GTPase activator activity; GO:0090630,activation of GTPase activity; GO:0006897,endocytosis; GO:0015031,protein transport; GO:0003674,molecular_function; GO:0008047,enzyme activator activity; GO:0030234,enzyme regulator activity; GO:0030695,GTPase regulator activity; GO:0060589,nucleoside-triphosphatase regulator activity; GO:00987…	PF00566.21:Rab-GTPase-TBC domain	zf-C2H2
RAPGEF3	3.7891	4.3702	3.039	3.9077	3.2482	2.5786	2.4013	1.8176	2.5621	2.2337	309	576	324	486	368	278	287	159	327	161	-0.557286	9.83848e-05	0.00943997	false	NC_056056.1	138817589	138847228	+	RAPGEF3	--	K08014 Rap guanine nucleotide exchange factor 3 | (RefSeq) RAPGEF3; rap guanine nucleotide exchange factor 3 isoform X1 (A)	ko04015: Rap1 signaling pathway; ko04024: cAMP signaling pathway; ko04072: Phospholipase D signaling pathway; ko04261: Adrenergic signaling in cardiomyocytes; ko04670: Leukocyte transendothelial migration; ko04720: Long-term potentiation; ko04726: Serotonergic synapse	rap guanine nucleotide exchange factor 3 isoform X1 [Ovis aries]	RPGF3_HUMAN RecName: Full=Rap guanine nucleotide exchange factor 3; AltName: Full=Exchange factor directly activated by cAMP 1; AltName: Full=Exchange protein directly activated by cAMP 1; Short=EPAC 1; AltName: Full=Rap1 guanine-nucleotide-exchange factor directly activated by cAMP; AltName: Full=cAMP-regulated guanine nucleotide exchange factor I; Short=cAMP-GEFI;	A0A6P7DWL5_SHEEP SubName: Full=rap guanine nucleotide exchange factor 3 isoform X1 {ECO:0000313|RefSeq:XP_027823207.1};	cAMP-regulated guanine nucleotide exchange factor	GO:0012505,endomembrane system; GO:0070062,extracellular exosome; GO:0030175,filopodium; GO:0030027,lamellipodium; GO:0016020,membrane; GO:0005902,microvillus; GO:0005886,plasma membrane; GO:0030552,cAMP binding; GO:0005085,guanyl-nucleotide exchange factor activity; GO:0019904,protein domain specific binding; GO:0002250,adaptive immune response; GO:0001525,angiogenesis; GO:0008306,associative le…	PF00617.22:RasGEF domain	--
GPATCH4	16.4647	13.6197	15.6694	13.8663	15.3866	18.3446	18.3011	20.4252	17.0404	20.9031	647	865	805	831	840	953	1054	861	1048	726	0.448343	9.96571e-05	0.00949816	false	NC_056054.1	106561760	106568261	-	GPATCH4	--	--	--	G patch domain-containing protein 4 [Ovis aries]	GPTC4_BOVIN RecName: Full=G patch domain-containing protein 4;	W5P7Z9_SHEEP SubName: Full=G-patch domain containing 4 {ECO:0000313|Ensembl:ENSOARP00000006553};	Telomerase elongation inhibitor/RNA maturation protein PINX1	GO:0005730,nucleolus; GO:0003676,nucleic acid binding; GO:0090069,regulation of ribosome biogenesis; GO:0003674,molecular_function; GO:0005488,binding; GO:0097159,organic cyclic compound binding; GO:1901363,heterocyclic compound binding; GO:0008150,biological_process; GO:0009987,cellular process; GO:0022613,ribonucleoprotein complex biogenesis; GO:0042254,ribosome biogenesis; GO:0044085,cellular …	PF01585.26:G-patch domain	--
novel.4380	36.6304	34.4132	35.1608	33.1729	31.9567	25.5689	24.6873	15.7345	26.0153	18.1827	816	1239	1024	1127	989	753	806	376	907	358	-0.534992	0.000100104	0.00949816	false	NC_056080.1	55847787	55856089	-	--	--	--	--	PREDICTED: X antigen family member 5-like [Bos mutus]	XAGE5_HUMAN RecName: Full=X antigen family member 5; Short=XAGE-5; AltName: Full=Cancer/testis antigen 12.5; Short=CT12.5; AltName: Full=G antigen family D member 5;	A0A452EHU5_CAPHI RecName: Full=GAGE domain-containing protein {ECO:0000259|SMART:SM01379};	--	--	PF05831.14:GAGE protein	--
BBS2	13.9768	16.5121	16.2114	15.818	13.6849	11.0802	12.1914	9.3595	11.5824	8.7527	916	1749	1389	1581	1246	960	1171	658	1188	507	-0.42314	0.000101121	0.00954169	false	NC_056067.1	23536813	23646280	+	BBS2	--	K16747 Bardet-Biedl syndrome 2 protein | (RefSeq) BBS2; Bardet-Biedl syndrome 2 protein isoform X1 (A)	--	Bardet-Biedl syndrome 2 protein isoform X2 [Ovis aries]	BBS2_HUMAN RecName: Full=Bardet-Biedl syndrome 2 protein {ECO:0000305};	A0A8C2RI22_CAPHI RecName: Full=Bardet-Biedl syndrome 2 protein homolog {ECO:0000256|PIRNR:PIRNR013684};	--	GO:0034464,BBSome; GO:0036064,ciliary basal body; GO:0060170,ciliary membrane; GO:0005829,cytosol; GO:0016020,membrane; GO:0005902,microvillus; GO:0031514,motile cilium; GO:0043005,neuron projection; GO:0032420,stereocilium; GO:0061629,RNA polymerase II-specific DNA-binding transcription factor binding; GO:0030534,adult behavior; GO:0014824,artery smooth muscle contraction; GO:0048854,brain morph…	PF14782.9:Ciliary BBSome complex subunit 2, C-terminal	--
novel.3118	1.8291	1.6749	2.5183	3.0543	1.9134	3.9108	3.7606	2.7508	4.1761	5.6565	75	111	135	191	109	212	226	121	268	205	0.979715	0.000102837	0.00965025	false	NC_056069.1	28212515	28249647	-	--	--	--	--	hypothetical protein M91_17462, partial [Bos mutus]	LORF2_MOUSE RecName: Full=LINE-1 retrotransposable element ORF2 protein; Short=ORF2p; AltName: Full=Long interspersed element-1; Short=L1; AltName: Full=Retrovirus-related Pol polyprotein LINE-1; Includes: RecName: Full=Reverse transcriptase; EC=2.7.7.49; Includes: RecName: Full=Endonuclease; EC=3.1.21.-;	W5P9J2_SHEEP SubName: Full=Uncharacterized protein {ECO:0000313|Ensembl:ENSOARP00000007100};	--	GO:0004519,endonuclease activity; GO:0046872,metal ion binding; GO:0003964,RNA-directed DNA polymerase activity; GO:0006310,DNA recombination; GO:0003674,molecular_function; GO:0003824,catalytic activity; GO:0004518,nuclease activity; GO:0016787,hydrolase activity; GO:0016788,hydrolase activity, acting on ester bonds; GO:0005488,binding; GO:0043167,ion binding; GO:0043169,cation binding; GO:00167…	--	--
CCDC173	12.3916	13.4225	10.456	13.1706	11.7362	16.0109	18.1821	26.0509	12.4132	25.3868	1881	3293	2075	3049	2475	3213	4045	4242	2949	3406	0.7976	0.000105406	0.00983732	false	NC_056055.1	139855051	139886770	+	CCDC173	--	--	--	coiled-coil domain-containing protein 173 [Ovis aries]	CF210_BOVIN RecName: Full=Cilia- and flagella- associated protein 210;	A0A6P3E1B9_SHEEP SubName: Full=coiled-coil domain-containing protein 173 {ECO:0000313|RefSeq:XP_004004665.2};	--	GO:0005879,axonemal microtubule; GO:0005575,cellular_component; GO:0005622,intracellular anatomical structure; GO:0005737,cytoplasm; GO:0005856,cytoskeleton; GO:0005874,microtubule; GO:0005881,cytoplasmic microtubule; GO:0005929,cilium; GO:0005930,axoneme; GO:0015630,microtubule cytoskeleton; GO:0032838,plasma membrane bounded cell projection cytoplasm; GO:0042995,cell projection; GO:0043226,orga…	PF13868.9:Trichohyalin-plectin-homology domain	--
EME2	3.6264	3.7962	3.8684	3.5282	3.2593	2.706	2.2604	1.3796	2.4173	1.3196	370	626	516	549	462	365	338	151	386	119	-0.741654	0.0001066	0.00989467	false	NC_056077.1	1873912	1880032	+	EME2	--	K10883 crossover junction endonuclease EME2 | (RefSeq) EME2; probable crossover junction endonuclease EME2 isoform X1 (A)	ko03460: Fanconi anemia pathway	probable crossover junction endonuclease EME2 isoform X1 [Ovis aries]	EME2_HUMAN RecName: Full=Probable crossover junction endonuclease EME2; EC=3.1.22.-;	A0A6P7DG49_SHEEP SubName: Full=probable crossover junction endonuclease EME2 {ECO:0000313|RefSeq:XP_027817740.1};	--	GO:1905347,endodeoxyribonuclease complex; GO:0048476,Holliday junction resolvase complex; GO:0043596,nuclear replication fork; GO:0003677,DNA binding; GO:0004519,endonuclease activity; GO:0006302,double-strand break repair; GO:0031573,mitotic intra-S DNA damage checkpoint signaling; GO:0031297,replication fork processing; GO:0000712,resolution of meiotic recombination intermediates; GO:0003674,mo…	PF02732.18:ERCC4 domain	--
novel.1235	1.7484	1.531	1.0402	1.0325	1.0451	2.823	1.6813	3.4314	1.385	4.4654	171	242	133	154	142	365	241	360	212	386	1.23618	0.000107323	0.00990795	up	NC_056057.1	29294294	29309531	-	--	--	K09228 KRAB domain-containing zinc finger protein | (RefSeq) zinc finger protein 264-like isoform X2 (A)	ko05168: Herpes simplex virus 1 infection	hypothetical protein M91_19605 [Bos mutus]	LORF2_HUMAN RecName: Full=LINE-1 retrotransposable element ORF2 protein; Short=ORF2p; Includes: RecName: Full=Reverse transcriptase; EC=2.7.7.49; Includes: RecName: Full=Endonuclease; EC=3.1.21.-;	A0A8C0I724_BALMU RecName: Full=RNA-directed DNA polymerase {ECO:0000256|ARBA:ARBA00012493}; EC=2.7.7.49 {ECO:0000256|ARBA:ARBA00012493};	FOG: Reverse transcriptase	GO:0046872,metal ion binding; GO:0003964,RNA-directed DNA polymerase activity; GO:0009036,type II site-specific deoxyribonuclease activity; GO:0006310,DNA recombination; GO:0090305,nucleic acid phosphodiester bond hydrolysis; GO:0032199,reverse transcription involved in RNA-mediated transposition; GO:0032197,transposition, RNA-mediated; GO:0003674,molecular_function; GO:0005488,binding; GO:004316…	PF00078.30:Reverse transcriptase (RNA-dependent DNA polymerase)	zf-C2H2
ESRP2	1.3874	1.5809	1.0688	1.25	0.9412	1.5553	2.0703	1.5818	2.4553	1.9762	139	256	140	191	131	206	304	170	385	175	0.738991	0.000107943	0.00991164	false	NC_056067.1	35173214	35179868	-	ESRP2	--	K14947 epithelial splicing regulatory protein 1/2 | (RefSeq) ESRP2; epithelial splicing regulatory protein 2 isoform X1 (A)	--	epithelial splicing regulatory protein 2 isoform X7 [Bos taurus]	ESRP2_MOUSE RecName: Full=Epithelial splicing regulatory protein 2; AltName: Full=RNA-binding motif protein 35B; AltName: Full=RNA-binding protein 35B;	W5NZI6_SHEEP RecName: Full=Epithelial splicing regulatory protein 2 {ECO:0000256|ARBA:ARBA00019021}; AltName: Full=RNA-binding motif protein 35B {ECO:0000256|ARBA:ARBA00031488}; AltName: Full=RNA-binding protein 35B {ECO:0000256|ARBA:ARBA00032281};	RNA-binding protein Fusilli, contains RRM domain	GO:0005654,nucleoplasm; GO:0005634,nucleus; GO:1990904,ribonucleoprotein complex; GO:0003729,mRNA binding; GO:0003723,RNA binding; GO:0000380,alternative mRNA splicing, via spliceosome; GO:0060445,branching involved in salivary gland morphogenesis; GO:0050673,epithelial cell proliferation; GO:0060441,epithelial tube branching involved in lung morphogenesis; GO:0050679,positive regulation of epith…	PF00076.25:RNA recognition motif. (a.k.a. RRM, RBD, or RNP domain)	--
FAM161A	98.9467	96.6376	83.6536	91.2271	97.2917	108.738	118.255	134.987	102.383	144.054	5841	9220	6456	8213	7979	8486	10231	8548	9459	7516	0.490977	0.000110424	0.0100852	false	NC_056056.1	46302238	46327821	+	FAM161A	--	K16772 protein FAM161A | (RefSeq) FAM161A; protein FAM161A isoform X1 (A)	--	protein FAM161A isoform X1 [Oryx dammah]	F161A_HUMAN RecName: Full=Protein FAM161A;	A0A6P7DW86_SHEEP SubName: Full=protein FAM161A isoform X1 {ECO:0000313|RefSeq:XP_027822514.1};	--	GO:0000235,astral microtubule; GO:0005813,centrosome; GO:0036064,ciliary basal body; GO:0072686,mitotic spindle; GO:0097431,mitotic spindle pole; GO:0032391,photoreceptor connecting cilium; GO:0001917,photoreceptor inner segment; GO:0005876,spindle microtubule; GO:0042802,identical protein binding; GO:0008017,microtubule binding; GO:0060271,cilium assembly; GO:0044782,cilium organization; GO:1901…	PF10595.12:Uncharacterised protein family UPF0564	--
ZFHX4	1.6564	2.3714	1.7676	1.7308	1.6881	2.0867	3.2582	3.7217	2.1288	2.983	529	1224	738	843	749	881	1525	1275	1064	842	0.733964	0.000112929	0.0102591	false	NC_056062.1	52825272	53038170	+	ZFHX4	--	K09380 zinc finger homeobox protein 4 | (RefSeq) ZFHX4; zinc finger homeobox protein 4 isoform X2 (A)	--	zinc finger homeobox protein 4 isoform X1 [Ovis aries]	ZFHX4_HUMAN RecName: Full=Zinc finger homeobox protein 4; AltName: Full=Zinc finger homeodomain protein 4; Short=ZFH-4;	A0A6P7ECI8_SHEEP SubName: Full=zinc finger homeobox protein 4 isoform X1 {ECO:0000313|RefSeq:XP_027828871.1, ECO:0000313|RefSeq:XP_027828872.1};	Homeobox protein	GO:0000785,chromatin; GO:0005634,nucleus; GO:0000981,DNA-binding transcription factor activity, RNA polymerase II-specific; GO:0000978,RNA polymerase II cis-regulatory region sequence-specific DNA binding; GO:0008270,zinc ion binding; GO:0006357,regulation of transcription by RNA polymerase II; GO:0003674,molecular_function; GO:0003700,DNA-binding transcription factor activity; GO:0140110,transcr…	PF00046.32:Homeodomain	Homeobox
CYLC1	31.4487	36.4843	32.0996	31.4365	34.9471	46.6421	43.0544	68.0029	35.7735	82.7871	1552	2910	2071	2366	2396	3043	3114	3600	2763	3611	0.851108	0.000116967	0.0105516	false	NC_056080.1	74771228	74787862	+	CYLC1	--	--	--	cylicin-1 [Ovis aries]	CYLC1_BOVIN RecName: Full=Cylicin-1; AltName: Full=Cylicin I; AltName: Full=Multiple-band polypeptide I;	A0A6P3EHE5_SHEEP SubName: Full=cylicin-1 isoform X1 {ECO:0000313|RefSeq:XP_004022273.2};	--	GO:0043159,acrosomal matrix; GO:0033150,cytoskeletal calyx; GO:0005200,structural constituent of cytoskeleton; GO:0030154,cell differentiation; GO:0007283,spermatogenesis; GO:0003674,molecular_function; GO:0005198,structural molecule activity; GO:0008150,biological_process; GO:0009987,cellular process; GO:0032502,developmental process; GO:0048869,cellular developmental process; GO:0000003,reprodu…	PF15241.9:Cylicin N-terminus	--
RTF1	48.0776	40.206	38.1234	40.2531	41.5943	50.9788	53.3078	60.5043	43.6464	59.2209	4363	5897	4523	5571	5244	6116	7090	5890	6199	4750	0.472654	0.000117385	0.0105516	false	NC_056060.1	35075482	35119955	+	RTF1	--	K15178 RNA polymerase-associated protein RTF1 | (RefSeq) RTF1; RNA polymerase-associated protein RTF1 homolog (A)	--	PREDICTED: RNA polymerase-associated protein RTF1 homolog [Capra hircus]	RTF1_HUMAN RecName: Full=RNA polymerase-associated protein RTF1 homolog;	A0A6P7EA87_SHEEP SubName: Full=RNA polymerase-associated protein RTF1 homolog {ECO:0000313|RefSeq:XP_027827494.1};	Paf1/RNA polymerase II complex, RTF1 component (involved in regulation of TATA box-binding protein)	GO:0016593,Cdc73/Paf1 complex; GO:0005730,nucleolus; GO:0005654,nucleoplasm; GO:0003723,RNA binding; GO:1990269,RNA polymerase II C-terminal domain phosphoserine binding; GO:0003697,single-stranded DNA binding; GO:0001832,blastocyst growth; GO:0001711,endodermal cell fate commitment; GO:0080182,histone H3-K4 trimethylation; GO:0000122,negative regulation of transcription by RNA polymerase II; GO:…	PF03126.21:Plus-3 domain	--
FAM24A	126.136	94.4886	95.5804	111.308	117.02	144.375	147.78	132.87	122.023	145.138	1177	1425	1166	1584	1517	1781	2021	1330	1782	1197	0.451176	0.000118144	0.0105643	false	NC_056075.1	42243600	42245114	+	FAM24A	--	--	--	protein FAM24A, partial [Ovis aries]	FA24A_HUMAN RecName: Full=Protein FAM24A; Flags: Precursor;	A0A6P3T972_SHEEP SubName: Full=protein FAM24A {ECO:0000313|RefSeq:XP_011958483.2};	--	GO:0005576,extracellular region; GO:0005575,cellular_component; GO:0110165,cellular anatomical entity	PF15193.9:FAM24 family	--
novel.4254	1.7833	1.3556	0.8184	0.0668	1.7971	3.8927	3.7199	6.3173	3.744	3.5742	35	43	21	2	49	101	107	133	115	62	1.99398	0.000120486	0.0106635	up	NC_056079.1	11269998	11277348	-	--	--	--	--	--	--	--	--	--	--	--
LOC105605095	130.885	105.778	110.57	115.029	122.321	176.466	138.81	153.652	123.139	154.001	4481	5853	4949	6006	5818	7987	6965	5643	6598	4660	0.458159	0.000120503	0.0106635	false	NC_056078.1	40976510	41020779	-	LOC105605095	--	K20909 anthrax toxin receptor | (RefSeq) ANTXR1; anthrax toxin receptor 1 (A)	ko04621: NOD-like receptor signaling pathway	anthrax toxin receptor-like [Ovis aries]	ANTRL_HUMAN RecName: Full=Anthrax toxin receptor-like; Flags: Precursor;	A0A6J0VWD6_ODOVR SubName: Full=anthrax toxin receptor-like isoform X1 {ECO:0000313|RefSeq:XP_020729568.1};	--	GO:0009986,cell surface; GO:0016021,integral component of membrane; GO:0005886,plasma membrane; GO:0046872,metal ion binding; GO:0004888,transmembrane signaling receptor activity; GO:1901998,toxin transport; GO:0003674,molecular_function; GO:0005488,binding; GO:0043167,ion binding; GO:0043169,cation binding; GO:0038023,signaling receptor activity; GO:0060089,molecular transducer activity; GO:0006…	PF05587.16:Anthrax receptor extracellular domain	--
LOC121819468	3.7447	3.27	4.8958	4.6496	4.0336	5.6049	6.4692	7.3283	5.1248	6.5205	141	199	241	267	211	279	357	296	302	217	0.693187	0.000121327	0.0106812	false	NC_056057.1	113494172	113501070	-	LOC121819468	--	--	--	hypothetical protein HJG60_008737 [Phyllostomus discolor]	--	A0A5G2QE28_PIG SubName: Full=Uncharacterized protein {ECO:0000313|Ensembl:ENSSSCP00000062413};	--	--	--	--
TMEM120B	1.529	1.0855	1.0271	0.9319	1.3898	0.6153	0.7958	0.6396	0.6513	0.5101	156	179	137	145	197	83	119	70	104	46	-0.779041	0.000123067	0.0107494	false	NC_056070.1	53552646	53597708	-	TMEM120B	--	K26608 transmembrane protein 120 | (RefSeq) TMEM120B; transmembrane protein 120B (A)	--	transmembrane protein 120B isoform X3 [Myodes glareolus]	T120B_BOVIN RecName: Full=Transmembrane protein 120B;	A0A4W2GIY2_BOBOX SubName: Full=Transmembrane protein 120B {ECO:0000313|Ensembl:ENSBIXP00005016902};	Predicted membrane protein	GO:0016021,integral component of membrane; GO:0016020,membrane; GO:0005637,nuclear inner membrane; GO:0045444,fat cell differentiation; GO:0051291,protein heterooligomerization; GO:0008150,biological_process; GO:0009987,cellular process; GO:0030154,cell differentiation; GO:0032502,developmental process; GO:0048869,cellular developmental process; GO:0016043,cellular component organization; GO:0022…	PF07851.16:TMPIT-like protein	--
ZNF395	3.1103	3.7946	2.6211	2.8172	2.3527	2.0537	2.0143	1.4825	1.9817	1.5607	354	698	390	489	372	309	336	181	353	157	-0.584644	0.000123361	0.0107494	false	NC_056055.1	102799711	102847850	-	ZNF395	--	--	--	zinc finger protein 395 isoform X1 [Ovis aries]	ZN395_HUMAN RecName: Full=Zinc finger protein 395; AltName: Full=HD-regulating factor 2; Short=HDRF-2; AltName: Full=Huntington disease gene regulatory region-binding protein 2; Short=HD gene regulatory region-binding protein 2; Short=HDBP-2; AltName: Full=Papillomavirus regulatory factor 1; Short=PRF-1; AltName: Full=Papillomavirus-binding factor;	A0A6P7DQM8_SHEEP SubName: Full=zinc finger protein 395 isoform X1 {ECO:0000313|RefSeq:XP_027820404.1};	--	GO:0005737,cytoplasm; GO:0005829,cytosol; GO:0016607,nuclear speck; GO:0005654,nucleoplasm; GO:0005634,nucleus; GO:0000987,cis-regulatory region sequence-specific DNA binding; GO:0003677,DNA binding; GO:0001228,DNA-binding transcription activator activity, RNA polymerase II-specific; GO:0003700,DNA-binding transcription factor activity; GO:0046872,metal ion binding; GO:0000978,RNA polymerase II c…	PF15997.8:Domain of unknown function (DUF4772)	TF_others
ODAD4	71.3321	65.0582	59.7386	70.3267	66.8707	84.1448	86.6846	72.7287	70.9077	77.8381	3489	5143	3820	5246	4544	5441	6214	3816	5428	3365	0.33869	0.000128558	0.0110452	false	NC_056064.1	41839961	41861667	+	ODAD4	--	K24254 tetratricopeptide repeat protein 25 | (RefSeq) ODAD4; outer dynein arm-docking complex subunit 4 (A)	--	hypothetical protein MJT46_015014 [Ovis ammon polii x Ovis aries]	ODAD4_BOVIN RecName: Full=Outer dynein arm-docking complex subunit 4; AltName: Full=Tetratricopeptide repeat protein 25; Short=TPR repeat protein 25;	A0A6P7EIW7_SHEEP SubName: Full=tetratricopeptide repeat protein 25 {ECO:0000313|RefSeq:XP_027830319.1};	FOG: TPR repeat	GO:0097728,9+0 motile cilium; GO:0097729,9+2 motile cilium; GO:0005737,cytoplasm; GO:0005576,extracellular region; GO:0120228,outer dynein arm docking complex; GO:0007420,brain development; GO:0090660,cerebrospinal fluid circulation; GO:0003341,cilium movement; GO:0060287,epithelial cilium movement involved in determination of left/right asymmetry; GO:0007507,heart development; GO:0030324,lung de…	PF13424.9:Tetratricopeptide repeat	--
SZRD1	17.5365	11.7631	12.548	10.4481	11.0392	7.6666	9.3971	5.7377	8.5805	5.1941	1379	1495	1290	1253	1206	797	1083	484	1056	361	-0.689145	0.000128912	0.0110452	false	NC_056055.1	249407160	249429241	-	SZRD1	--	--	--	hypothetical protein MJG53_002334 [Ovis ammon polii x Ovis aries]	SZRD1_BOVIN RecName: Full=SUZ domain-containing protein 1;	A0A6P3YJS2_SHEEP RecName: Full=SUZ domain-containing protein 1 {ECO:0000256|ARBA:ARBA00016261};	--	--	--	--
RPGR	23.2531	27.8235	24.245	27.7457	28.4003	33.3794	40.4107	53.3297	26.6916	57.2519	1936	3744	2639	3523	3285	3674	4931	4763	3478	4213	0.798114	0.00012914	0.0110452	false	NC_056080.1	37787093	37859532	-	RPGR	--	K19607 X-linked retinitis pigmentosa GTPase regulator | (RefSeq) RPGR; X-linked retinitis pigmentosa GTPase regulator isoform X1 (A)	--	X-linked retinitis pigmentosa GTPase regulator isoform X1 [Ovis aries]	RPGR_CANLF RecName: Full=X-linked retinitis pigmentosa GTPase regulator; Flags: Precursor;	A0A6P7DL01_SHEEP SubName: Full=X-linked retinitis pigmentosa GTPase regulator isoform X2 {ECO:0000313|RefSeq:XP_027818704.1};	FOG: RCC1 domain	GO:0005813,centrosome; GO:0036064,ciliary basal body; GO:0005929,cilium; GO:0005737,cytoplasm; GO:0005794,Golgi apparatus; GO:0001750,photoreceptor outer segment; GO:0036126,sperm flagellum; GO:0005085,guanyl-nucleotide exchange factor activity; GO:0060271,cilium assembly; GO:0042073,intraciliary transport; GO:0050896,response to stimulus; GO:0007601,visual perception; GO:0003674,molecular_functi…	PF00415.21:Regulator of chromosome condensation (RCC1) repeat	--
CNOT4	5.1706	5.1876	4.7117	5.0523	5.2479	5.7171	7.762	9.5829	5.4118	9.3741	1934	3136	2304	2882	2727	2827	4255	3845	3168	3099	0.691139	0.000129981	0.0110452	false	NC_056057.1	100636377	100789648	-	CNOT4	--	K10643 CCR4-NOT transcription complex subunit 4 [EC:2.3.2.27] | (RefSeq) CNOT4; CCR4-NOT transcription complex subunit 4 isoform X1 (A)	ko03018: RNA degradation	CCR4-NOT transcription complex, subunit 4, isoform CRA_a, partial [Mus musculus]	CNOT4_HUMAN RecName: Full=CCR4-NOT transcription complex subunit 4; EC=2.3.2.27 {ECO:0000269|PubMed:11823428, ECO:0000269|PubMed:26575292, ECO:0000269|PubMed:29861391}; AltName: Full=CCR4-associated factor 4; AltName: Full=E3 ubiquitin-protein ligase CNOT4; AltName: Full=Potential transcriptional repressor NOT4Hp; AltName: Full=RING-type E3 ubiquitin transferase CNOT4 {ECO:0000305};	A0A6P3GU18_BISBI SubName: Full=CCR4-NOT transcription complex subunit 4 isoform X6 {ECO:0000313|RefSeq:XP_010829935.1};	MOT2 transcription factor	GO:0030014,CCR4-NOT complex; GO:0005829,cytosol; GO:0005634,nucleus; GO:0046872,metal ion binding; GO:0003723,RNA binding; GO:0004842,ubiquitin-protein transferase activity; GO:0000289,nuclear-transcribed mRNA poly(A) tail shortening; GO:0051865,protein autoubiquitination; GO:0016567,protein ubiquitination; GO:0045652,regulation of megakaryocyte differentiation; GO:0006511,ubiquitin-dependent pro…	PF14570.9:RING/Ubox like zinc-binding domain	--
EHBP1	42.7518	47.556	46.9089	39.1595	42.1877	53.446	48.9366	77.0815	55.9247	84.7089	5540	9960	7947	7739	7595	9156	9294	10715	11342	9702	0.667721	0.000129989	0.0110452	false	NC_056056.1	45207778	45560516	-	EHBP1	--	K25572 EH domain-binding protein 1 | (RefSeq) EHBP1; EH domain-binding protein 1 isoform X1 (A)	--	EH domain-binding protein 1 isoform X1 [Ovis aries]	EHBP1_HUMAN RecName: Full=EH domain-binding protein 1;	A0A6P3E294_SHEEP SubName: Full=EH domain-binding protein 1 isoform X1 {ECO:0000313|RefSeq:XP_004005898.2};	Ca2+-binding actin-bundling protein (actinin), alpha chain (EF-Hand protein superfamily)	GO:0005829,cytosol; GO:0005768,endosome; GO:0031941,filamentous actin; GO:0005815,microtubule organizing center; GO:0005654,nucleoplasm; GO:0005886,plasma membrane; GO:0030036,actin cytoskeleton organization; GO:0006897,endocytosis; GO:0015031,protein transport; GO:0006996,organelle organization; GO:0007010,cytoskeleton organization; GO:0008150,biological_process; GO:0009987,cellular process; GO:…	PF12130.11:Bivalent Mical/EHBP Rab binding domain	Homeobox
LIN7A	22.7341	22.8296	26.4779	22.2121	24.0582	26.5317	30.6447	32.8977	26.3068	32.3932	3069	4981	4673	4573	4512	4735	6063	4764	5558	3865	0.437971	0.000135335	0.0111349	false	NC_056056.1	116836977	116995502	-	LIN7A	--	K19931 protein lin-7 | (RefSeq) LIN7A; protein lin-7 homolog A (A)	--	protein lin-7 homolog A isoform X1 [Delphinapterus leucas]	LIN7A_HUMAN RecName: Full=Protein lin-7 homolog A; Short=Lin-7A; Short=hLin-7; AltName: Full=Mammalian lin-seven protein 1; Short=MALS-1; AltName: Full=Tax interaction protein 33; Short=TIP-33; AltName: Full=Vertebrate lin-7 homolog 1; Short=Veli-1;	A0A8C6C664_MONMO SubName: Full=Lin-7 homolog A, crumbs cell polarity complex component {ECO:0000313|Ensembl:ENSMMNP00015027048};	Receptor targeting protein Lin-7	GO:0016323,basolateral plasma membrane; GO:0005923,bicellular tight junction; GO:0005911,cell-cell junction; GO:0070062,extracellular exosome; GO:0097025,MPP7-DLG1-LIN7 complex; GO:0005886,plasma membrane; GO:0098839,postsynaptic density membrane; GO:0098793,presynapse; GO:0045202,synapse; GO:0097016,L27 domain binding; GO:0006887,exocytosis; GO:0048839,inner ear development; GO:0045199,maintenan…	PF00595.27:PDZ domain	--
TMIGD3	19.75	22.7299	22.0684	22.252	20.9528	28.1506	32.3569	55.405	22.1073	50.1106	536	997	783	921	790	1010	1287	1613	939	1202	0.921821	0.000135708	0.0111349	false	NC_056054.1	88905012	88990619	-	TMIGD3	--	K16663 CMRF35-like molecule 9 | (RefSeq) CD300LG; CMRF35-like molecule 9 isoform X1 (A)	--	transmembrane and immunoglobulin domain containing 3 isoform X1 [Ovis aries]	TMIG3_HUMAN RecName: Full=Transmembrane domain-containing protein TMIGD3 {ECO:0000305};	A0A452E5B2_CAPHI SubName: Full=Uncharacterized protein {ECO:0000313|Ensembl:ENSCHIP00000007260};	--	GO:0005887,integral component of plasma membrane; GO:0016020,membrane; GO:0005886,plasma membrane; GO:0004888,transmembrane signaling receptor activity; GO:0007190,activation of adenylate cyclase activity; GO:0006954,inflammatory response; GO:0030336,negative regulation of cell migration; GO:0008285,negative regulation of cell population proliferation; GO:0032088,negative regulation of NF-kappaB …	PF07686.20:Immunoglobulin V-set domain	--
novel.1755	4.9586	5.8681	5.6936	5.845	5.7928	5.9927	7.9723	11.147	7.4874	8.6798	435	832	653	782	706	695	1025	1049	1028	673	0.660457	0.00013582	0.0111349	false	NC_056060.1	69390766	69412663	-	--	--	K04924 potassium channel subfamily K member 16 | (RefSeq) KCNK16; potassium channel subfamily K member 16 (A)	--	TPA: pancreatic potassium channel TALK-1b-like [Bos taurus]	KCNKG_HUMAN RecName: Full=Potassium channel subfamily K member 16; AltName: Full=2P domain potassium channel Talk-1; AltName: Full=TWIK-related alkaline pH-activated K(+) channel 1; Short=TALK-1;	A0A452DPI0_CAPHI SubName: Full=Uncharacterized protein {ECO:0000313|Ensembl:ENSCHIP00000001674};	Tandem pore domain K+ channel	GO:0005887,integral component of plasma membrane; GO:0005886,plasma membrane; GO:0015271,outward rectifier potassium channel activity; GO:0005267,potassium channel activity; GO:0022841,potassium ion leak channel activity; GO:0071805,potassium ion transmembrane transport; GO:0006813,potassium ion transport; GO:0034765,regulation of ion transmembrane transport; GO:0030322,stabilization of membrane …	PF07885.19:Ion channel	--
LOC114109550	17.0545	16.6709	11.4585	12.8176	14.2063	17.3221	24.9315	24.2773	15.5156	23.4679	814	1286	715	933	942	1093	1744	1243	1159	990	0.660494	0.000136117	0.0111349	false	NC_056073.1	26161039	26166068	+	LOC114109550	--	--	--	myb-like protein X [Ovis aries]	--	A0A6P7D8G4_SHEEP SubName: Full=myb-like protein X {ECO:0000313|RefSeq:XP_027814354.1};	--	--	--	--
LOC101118100	50.9296	50.7898	52.5506	51.8948	44.5348	37.306	36.8344	28.8901	40.2424	34.9381	917	1478	1237	1425	1114	888	972	558	1134	556	-0.388793	0.000137155	0.0111349	false	NC_056057.1	78364053	78375965	+	LOC101118100	--	K11251 histone H2A | (RefSeq) histone H2A.V isoform X1 (A)	ko03082: ATP-dependent chromatin remodeling; ko04217: Necroptosis; ko04613: Neutrophil extracellular trap formation; ko05034: Alcoholism; ko05322: Systemic lupus erythematosus	PREDICTED: histone H2A.V isoform X1 [Capra hircus]	H2AV_HUMAN RecName: Full=Histone H2A.V; AltName: Full=H2A.F/Z; AltName: Full=H2A.Z variant histone 2 {ECO:0000312|HGNC:HGNC:20664};	A0A836AIT4_SHEEP RecName: Full=Histone H2A {ECO:0000256|RuleBase:RU003767};	Histone 2A	GO:0070062,extracellular exosome; GO:0000786,nucleosome; GO:0005634,nucleus; GO:0003677,DNA binding; GO:0046982,protein heterodimerization activity; GO:0030527,structural constituent of chromatin; GO:0003674,molecular_function; GO:0003676,nucleic acid binding; GO:0005488,binding; GO:0097159,organic cyclic compound binding; GO:1901363,heterocyclic compound binding; GO:0005515,protein binding; GO:0…	PF00125.27:Core histone H2A/H2B/H3/H4	--
NLGN4X	0.1149	0.2445	0.1209	0.1554	0.1551	0.3478	0.1863	0.3616	0.4728	1.1379	16	55	22	33	30	64	38	54	103	140	1.78163	0.000137366	0.0111349	up	NC_056080.1	3429651	3829836	+	NLGN4X	--	K07378 neuroligin | (RefSeq) NLGN4X; neuroligin-4, X-linked (A)	ko04514: Cell adhesion molecules	PREDICTED: neuroligin-4, X-linked isoform X2 [Capra hircus]	NLGNX_HUMAN RecName: Full=Neuroligin-4, X-linked; Short=Neuroligin X; AltName: Full=HNLX; Flags: Precursor;	A0A452DUT1_CAPHI SubName: Full=Neuroligin 4 X-linked {ECO:0000313|Ensembl:ENSCHIP00000003460};	Carboxylesterase and related proteins	GO:0070161,anchoring junction; GO:0098985,asymmetric, glutamatergic, excitatory synapse; GO:0009986,cell surface; GO:0030425,dendrite; GO:0060076,excitatory synapse; GO:0016021,integral component of membrane; GO:0005887,integral component of plasma membrane; GO:0099060,integral component of postsynaptic specialization membrane; GO:0005886,plasma membrane; GO:0098839,postsynaptic density membrane;…	PF00135.31:Carboxylesterase family	--
novel.100	0.8144	0.7891	0.8463	0.6751	0.8296	1.267	0.9751	2.4065	1.2273	3.4598	53	83	72	67	75	109	93	168	125	199	1.36097	0.000137637	0.0111349	up	NC_056054.1	61738596	61741566	.	--	--	K09228 KRAB domain-containing zinc finger protein | (RefSeq) zinc finger protein 264-like isoform X2 (A)	ko05168: Herpes simplex virus 1 infection	PREDICTED: metallothionein-3 isoform X1 [Bos mutus]	--	A0A6P7DBP2_SHEEP SubName: Full=peroxisomal N(1)-acetyl-spermine/spermidine oxidase isoform X4 {ECO:0000313|RefSeq:XP_027816093.1};	--	GO:0016491,oxidoreductase activity; GO:0003674,molecular_function; GO:0003824,catalytic activity	--	ETS
RNF112	5.6303	5.0409	4.7406	4.6553	4.5554	3.5986	3.0277	1.4919	3.142	2.3539	387	560	426	488	435	327	305	110	338	143	-0.751875	0.000138139	0.0111349	false	NC_056064.1	33818785	33824336	-	RNF112	--	K25173 E3 ubiquitin-protein ligase RNF112 [EC:2.3.2.27] | (RefSeq) RNF112; RING finger protein 112 isoform X1 (A)	--	hypothetical protein MJT46_014814 [Ovis ammon polii x Ovis aries]	RN112_BOVIN RecName: Full=RING finger protein 112; EC=2.3.2.27 {ECO:0000305}; AltName: Full=Zinc finger protein 179;	A0A6P7EKK4_SHEEP SubName: Full=LOW QUALITY PROTEIN: RING finger protein 112 {ECO:0000313|RefSeq:XP_027830621.1};	Guanylate-binding protein	GO:0070161,anchoring junction; GO:0044297,cell body; GO:0005737,cytoplasm; GO:0005768,endosome; GO:0019898,extrinsic component of membrane; GO:0016021,integral component of membrane; GO:0043005,neuron projection; GO:0016604,nuclear body; GO:0005654,nucleoplasm; GO:0005634,nucleus; GO:0043204,perikaryon; GO:0014069,postsynaptic density; GO:0008021,synaptic vesicle; GO:0005525,GTP binding; GO:00039…	PF02263.22:Guanylate-binding protein, N-terminal domain	--
LOC101123281	8.3915	11.0487	8.2791	7.8014	7.7379	6.0608	4.7199	3.2684	6.6602	3.4189	797	1696	1028	1130	1021	761	657	333	990	287	-0.741013	0.000138157	0.0111349	false	NC_056072.1	59719738	59767337	-	LOC101123281	--	K10520 ankyrin repeat and BTB/POZ domain-containing protein 1 | (RefSeq) ankyrin repeat and BTB/POZ domain-containing protein 1 isoform X4 (A)	--	uncharacterized protein LOC101123281 isoform X1 [Ovis aries]	ABTB1_RAT RecName: Full=Ankyrin repeat and BTB/POZ domain-containing protein 1;	A0A6P7D6F3_SHEEP SubName: Full=uncharacterized protein LOC101123281 isoform X1 {ECO:0000313|RefSeq:XP_027813669.1};	--	GO:0005737,cytoplasm; GO:0000151,ubiquitin ligase complex; GO:0003746,translation elongation factor activity; GO:0003674,molecular_function; GO:0003676,nucleic acid binding; GO:0005488,binding; GO:0008135,translation factor activity, RNA binding; GO:0045182,translation regulator activity; GO:0090079,translation regulator activity, nucleic acid binding; GO:0097159,organic cyclic compound binding; …	PF00651.34:BTB/POZ domain	ZBTB
LIN54	7.3864	7.7255	7.281	7.6915	8.1727	8.3239	11.5835	15.0439	8.6629	15.8887	1964	3320	2531	3119	3019	2926	4514	4291	3605	3734	0.752588	0.000138611	0.0111349	false	NC_056059.1	98452034	98521768	-	LIN54	--	K21776 protein lin-54 | (RefSeq) LIN54; protein lin-54 homolog isoform X2 (A)	ko04218: Cellular senescence	PREDICTED: protein lin-54 homolog isoform X1 [Capra hircus]	LIN54_HUMAN RecName: Full=Protein lin-54 homolog; AltName: Full=CXC domain-containing protein 1;	A0A6P3HY85_BISBI SubName: Full=protein lin-54 homolog isoform X3 {ECO:0000313|RefSeq:XP_010844239.1, ECO:0000313|RefSeq:XP_010844240.1};	Metallothionein-like protein	GO:0005654,nucleoplasm; GO:0005634,nucleus; GO:0090571,RNA polymerase II transcription repressor complex; GO:0046872,metal ion binding; GO:0003680,minor groove of adenine-thymine-rich DNA binding; GO:0001067,transcription regulatory region nucleic acid binding; GO:0007049,cell cycle; GO:0034728,nucleosome organization; GO:0006355,regulation of DNA-templated transcription; GO:0003674,molecular_fun…	PF03638.18:Tesmin/TSO1-like CXC domain, cysteine-rich domain	THAP
TRA2A	37.6186	36.3703	38.1163	35.4459	34.7237	45.6554	50.7108	47.0974	35.5569	47.3623	2341	3658	3101	3364	3002	3756	4625	3144	3463	2605	0.419041	0.000139825	0.0111349	false	NC_056057.1	33026152	33045243	-	TRA2A	--	K12897 transformer-2 protein | (RefSeq) TRA2A; transformer-2 protein homolog alpha (A)	ko03040: Spliceosome; ko04936: Alcoholic liver disease	PREDICTED: transformer-2 protein homolog alpha isoform X1 [Capra hircus]	TRA2A_HUMAN RecName: Full=Transformer-2 protein homolog alpha {ECO:0000305}; Short=TRA-2 alpha; Short=TRA2-alpha; AltName: Full=Transformer-2 protein homolog A;	A0A836D297_SHEEP RecName: Full=RRM domain-containing protein {ECO:0000259|PROSITE:PS50102};	FOG: RRM domain	GO:0043231,intracellular membrane-bounded organelle; GO:0005730,nucleolus; GO:0005654,nucleoplasm; GO:0005634,nucleus; GO:0005681,spliceosomal complex; GO:0003723,RNA binding; GO:0000398,mRNA splicing, via spliceosome; GO:0048026,positive regulation of mRNA splicing, via spliceosome; GO:0003674,molecular_function; GO:0003676,nucleic acid binding; GO:0005488,binding; GO:0097159,organic cyclic comp…	PF00076.25:RNA recognition motif. (a.k.a. RRM, RBD, or RNP domain)	bHLH
C15H11orf1	15.331	16.3685	13.5451	15.756	14.8916	19.5655	16.9252	27.0198	18.635	29.8297	2212	3817	2555	3467	2985	3732	3579	4182	4208	3804	0.677676	0.000140258	0.0111349	false	NC_056068.1	21917406	21927027	+	C15H11orf1	--	--	--	UPF0686 protein C11orf1 homolog [Ovis aries]	CK001_BOVIN RecName: Full=UPF0686 protein C11orf1 homolog;	A0A452G586_CAPHI SubName: Full=Chromosome 15 C11orf1 homolog {ECO:0000313|Ensembl:ENSCHIP00000031656};	--	GO:0005634,nucleus; GO:0005575,cellular_component; GO:0005622,intracellular anatomical structure; GO:0043226,organelle; GO:0043227,membrane-bounded organelle; GO:0043229,intracellular organelle; GO:0043231,intracellular membrane-bounded organelle; GO:0110165,cellular anatomical entity	PF06608.14:Protein of unknown function (DUF1143)	--
RAB20	3.5781	3.6174	2.5903	3.3936	3.2195	1.7883	2.2017	1.5487	2.0617	1.8435	112	183	106	162	140	74	101	52	101	51	-0.687941	0.000140751	0.0111349	false	NC_056063.1	84535850	84565855	-	RAB20	--	K07911 Ras-related protein Rab-20 | (RefSeq) RAB20; ras-related protein Rab-20 (A)	--	ras-related protein Rab-20 [Ovis aries]	RAB20_MOUSE RecName: Full=Ras-related protein Rab-20;	A0A6P3EI01_SHEEP SubName: Full=ras-related protein Rab-20 {ECO:0000313|RefSeq:XP_004012287.1};	GTPase Rab5/YPT51 and related small G protein superfamily GTPases	GO:0005794,Golgi apparatus; GO:0043231,intracellular membrane-bounded organelle; GO:0045335,phagocytic vesicle; GO:0030670,phagocytic vesicle membrane; GO:0005525,GTP binding; GO:0003924,GTPase activity; GO:0071346,cellular response to interferon-gamma; GO:0006886,intracellular protein transport; GO:0090383,phagosome acidification; GO:0090385,phagosome-lysosome fusion; GO:0000166,nucleotide bindi…	PF00071.25:Ras family	--
PWP1	34.8155	36.0062	33.5449	33.0481	34.0178	37.2901	37.2034	36.6128	38.0104	35.62	1452	2427	1829	2102	1971	2056	2274	1638	2481	1313	0.212443	0.000141174	0.0111349	false	NC_056056.1	176528067	176546974	+	PWP1	--	K14791 periodic tryptophan protein 1 | (RefSeq) PWP1; periodic tryptophan protein 1 homolog (A)	--	periodic tryptophan protein 1 homolog [Ovis aries]	PWP1_BOVIN RecName: Full=Periodic tryptophan protein 1 homolog;	A0A6P3E3I4_SHEEP SubName: Full=periodic tryptophan protein 1 homolog {ECO:0000313|RefSeq:XP_004006752.2};	WD40 repeat-containing protein	GO:0005694,chromosome; GO:0005794,Golgi apparatus; GO:0005730,nucleolus; GO:0005634,nucleus; GO:1990889,H4K20me3 modified histone binding; GO:0034773,histone H4-K20 trimethylation; GO:0033140,negative regulation of peptidyl-serine phosphorylation of STAT protein; GO:2000738,positive regulation of stem cell differentiation; GO:1901838,positive regulation of transcription of nucleolar large rRNA by…	PF00400.35:WD domain, G-beta repeat	--
FMN1	12.6123	11.5711	12.0904	12.7941	11.4747	13.8663	16.0897	21.2058	13.4332	18.0693	3921	5814	4914	6066	4956	5699	7331	7072	6536	4965	0.560301	0.000141491	0.0111349	false	NC_056060.1	27655732	28099012	+	FMN1	--	K10367 formin 1 | (RefSeq) FMN1; formin-1 isoform X1 (A)	--	formin-1 isoform X2 [Ovis aries]	FMN1_HUMAN RecName: Full=Formin-1; AltName: Full=Limb deformity protein homolog;	A0A8C2NV54_CAPHI SubName: Full=Formin 1 {ECO:0000313|Ensembl:ENSCHIP00010009841};	Rho GTPase effector BNI1 and related formins	GO:0005884,actin filament; GO:0005912,adherens junction; GO:0005737,cytoplasm; GO:0005789,endoplasmic reticulum membrane; GO:0005634,nucleus; GO:0005886,plasma membrane; GO:0003779,actin binding; GO:0008017,microtubule binding; GO:0017124,SH3 domain binding; GO:0045010,actin nucleation; GO:0035136,forelimb morphogenesis; GO:0010467,gene expression; GO:0035137,hindlimb morphogenesis; GO:0030838,po…	PF02181.26:Formin Homology 2 Domain	--
DLX6	3.6409	3.8047	3.2337	3.78	4.0476	4.9574	5.148	7.1276	4.1875	6.8428	180	304	209	285	278	324	373	378	324	299	0.718518	0.000141569	0.0111349	false	NC_056057.1	15144542	15149874	+	DLX6	--	K09314 homeobox protein DLX1/4/6 | (RefSeq) DLX6; homeobox protein DLX-6 (A)	--	homeobox protein DLX-6 [Bos indicus x Bos taurus]	DLX6A_DANRE RecName: Full=Homeobox protein Dlx6a; AltName: Full=Distal-less homeobox protein 6a; Short=DLX-6;	A0A4W2DEY2_BOBOX SubName: Full=Distal-less homeobox 6 {ECO:0000313|Ensembl:ENSBIXP00005035121};	Transcription factor DLX and related proteins with LIM Zn-binding and HOX domains	GO:0005634,nucleus; GO:0000981,DNA-binding transcription factor activity, RNA polymerase II-specific; GO:0000978,RNA polymerase II cis-regulatory region sequence-specific DNA binding; GO:0030154,cell differentiation; GO:0035141,medial fin morphogenesis; GO:0001841,neural tube formation; GO:0033339,pectoral fin development; GO:0006357,regulation of transcription by RNA polymerase II; GO:0003674,mo…	PF00046.32:Homeodomain	Homeobox
ZNF25	6.8896	7.645	6.9551	6.4487	6.5886	8.5274	10.0424	12.7746	7.2708	15.119	910	1632	1201	1299	1209	1489	1944	1810	1503	1765	0.755432	0.000142129	0.0111349	false	NC_056078.1	12319433	12347314	+	ZNF25	--	K09228 KRAB domain-containing zinc finger protein | (RefSeq) ZNF25; zinc finger protein 25 (A)	ko05168: Herpes simplex virus 1 infection	hypothetical protein JEQ12_012879 [Ovis aries]	ZNF25_HUMAN RecName: Full=Zinc finger protein 25; AltName: Full=Zinc finger protein KOX19;	A0A836CR80_SHEEP SubName: Full=Uncharacterized protein {ECO:0000313|EMBL:KAG5194603.1};	FOG: Zn-finger	GO:0005634,nucleus; GO:0000981,DNA-binding transcription factor activity, RNA polymerase II-specific; GO:0001227,DNA-binding transcription repressor activity, RNA polymerase II-specific; GO:0046872,metal ion binding; GO:0000977,RNA polymerase II transcription regulatory region sequence-specific DNA binding; GO:0000122,negative regulation of transcription by RNA polymerase II; GO:0006357,regulatio…	PF01352.30:KRAB box	zf-C2H2
PRSS50	11.2794	13.3123	13.9121	13.4236	13.518	10.2597	8.5235	7.1237	8.8106	5.2642	400	763	645	726	666	481	443	271	489	165	-0.612044	0.000143601	0.0111634	false	NC_056072.1	52774999	52780906	+	PRSS50	--	K09626 brain-specific serine protease 4 [EC:3.4.21.-] | (RefSeq) PRSS22; brain-specific serine protease 4 (A)	--	probable threonine protease PRSS50 [Ovis aries]	TSP50_HUMAN RecName: Full=Probable threonine protease PRSS50; EC=3.4.25.- {ECO:0000269|PubMed:17283160}; AltName: Full=Cancer/testis antigen 20; AltName: Full=Serine protease 50; AltName: Full=Testis-specific protease-like protein 50; Flags: Precursor;	A0A6P7D4E6_SHEEP SubName: Full=probable threonine protease PRSS50 {ECO:0000313|RefSeq:XP_027813703.1};	Trypsin	GO:0005737,cytoplasm; GO:0005783,endoplasmic reticulum; GO:0004252,serine-type endopeptidase activity; GO:0004298,threonine-type endopeptidase activity; GO:0006508,proteolysis; GO:0003674,molecular_function; GO:0003824,catalytic activity; GO:0004175,endopeptidase activity; GO:0008233,peptidase activity; GO:0008236,serine-type peptidase activity; GO:0016787,hydrolase activity; GO:0017171,serine hy…	PF00089.29:Trypsin	--
CCDC152	42.2591	40.7781	42.9258	47.7775	34.9789	55.0735	62.2616	106.686	43.5206	124.62	747	1165	992	1288	859	1287	1613	2023	1204	1947	1.03195	0.000144109	0.0111634	up	NC_056069.1	31972546	32011823	-	CCDC152	--	--	--	coiled-coil domain-containing protein 152 [Ovis aries]	CC152_BOVIN RecName: Full=Coiled-coil domain-containing protein 152;	A0A452E7V6_CAPHI SubName: Full=Coiled-coil domain containing 152 {ECO:0000313|Ensembl:ENSCHIP00000008184};	--	--	PF16046.8:FAM76 protein	--
TSGA13	61.5096	55.737	49.6131	49.6127	46.9558	68.2615	61.0295	88.2419	64.4604	106.136	1156	1693	1219	1422	1226	1696	1681	1779	1896	1763	0.677031	0.000144454	0.0111634	false	NC_056057.1	96092814	96121492	-	TSGA13	--	K25697 testis-specific gene 13 protein | (RefSeq) TSGA13; testis-specific gene 13 protein (A)	--	testis-specific gene 13 protein [Ovis aries]	TSG13_BOVIN RecName: Full=Testis-specific gene 13 protein;	A0A6P7E1N3_SHEEP SubName: Full=testis-specific gene 13 protein {ECO:0000313|RefSeq:XP_027824920.1};	--	--	PF14994.9:Testis-specific gene 13 protein	--
LOC101115733	746.635	619.577	601.163	690.023	661.221	828.273	777.649	698.282	797.201	848.418	6460	8664	6800	9105	7948	9474	9861	6481	10795	6488	0.356585	0.000145664	0.0112063	false	NC_056069.1	9007460	9007854	-	LOC101115733	--	K11252 histone H2B | (RefSeq) histone H2B subacrosomal variant (A)	ko04613: Neutrophil extracellular trap formation; ko05034: Alcoholism; ko05203: Viral carcinogenesis; ko05322: Systemic lupus erythematosus	histone H2B subacrosomal variant [Ovis aries]	H2BV_BOVIN RecName: Full=Histone H2B subacrosomal variant; AltName: Full=SubH2Bv;	W5P576_SHEEP SubName: Full=Histone H2B subacrosomal variant {ECO:0000313|Ensembl:ENSOARP00000005579};	Histone H2B	GO:0005737,cytoplasm; GO:0000786,nucleosome; GO:0005634,nucleus; GO:0003677,DNA binding; GO:0046982,protein heterodimerization activity; GO:0030527,structural constituent of chromatin; GO:0006334,nucleosome assembly; GO:0003674,molecular_function; GO:0003676,nucleic acid binding; GO:0005488,binding; GO:0097159,organic cyclic compound binding; GO:1901363,heterocyclic compound binding; GO:0005515,p…	PF00125.27:Core histone H2A/H2B/H3/H4	--
DYSF	4.1597	5.406	3.7719	3.0648	3.9706	2.2614	3.1497	2.1156	2.7605	2.0804	647	1359	767	727	858	465	718	353	672	286	-0.612949	0.000149342	0.0113279	false	NC_056056.1	93344288	93569839	+	DYSF	--	K18261 dysferlin | (RefSeq) DYSF; dysferlin isoform X19 (A)	--	dysferlin isoform X2 [Ovis aries]	DYSF_BOVIN RecName: Full=Dysferlin; AltName: Full=Dystrophy-associated fer-1-like protein; AltName: Full=Fer-1-like protein 1;	A0A6P7DWL7_SHEEP SubName: Full=dysferlin isoform X2 {ECO:0000313|RefSeq:XP_027822781.1};	Membrane-associated protein FER-1 and related ferlins, contain multiple C2 domains	GO:0030659,cytoplasmic vesicle membrane; GO:0016021,integral component of membrane; GO:0005886,plasma membrane; GO:0042383,sarcolemma; GO:0005509,calcium ion binding; GO:0005543,phospholipid binding; GO:0006906,vesicle fusion; GO:0003674,molecular_function; GO:0005488,binding; GO:0043167,ion binding; GO:0043169,cation binding; GO:0046872,metal ion binding; GO:0008289,lipid binding; GO:0006810,tra…	PF00168.33:C2 domain	--
TSGA10	118.555	116.43	114.585	113.227	120.633	132.384	140.989	165.622	126.763	165.951	9250	14682	11688	13473	13076	13655	16122	13862	15479	11444	0.436877	0.000149661	0.0113279	false	NC_056056.1	102181754	102271425	+	TSGA10	--	K25632 testis-specific gene 10 protein | (RefSeq) TSGA10; testis-specific gene 10 protein isoform X2 (A)	--	testis-specific gene 10 protein isoform X1 [Ovis aries]	TSG10_MOUSE RecName: Full=Testis-specific gene 10 protein;	A0A6P5CIM8_BOSIN SubName: Full=testis-specific gene 10 protein isoform X1 {ECO:0000313|RefSeq:XP_019825328.1};	--	GO:0005814,centriole; GO:0005737,cytoplasm; GO:0031514,motile cilium; GO:0043005,neuron projection; GO:0035686,sperm fibrous sheath; GO:0097228,sperm principal piece; GO:0005198,structural molecule activity; GO:0030031,cell projection assembly; GO:0007283,spermatogenesis; GO:0003674,molecular_function; GO:0008150,biological_process; GO:0009987,cellular process; GO:0016043,cellular component organ…	PF19220.3:Crescentin protein	--
METTL17	11.6575	14.0786	12.8111	11.9904	11.8313	9.9026	8.6347	7.148	9.8385	7.3353	561	1095	806	880	791	630	609	369	741	312	-0.437515	0.000149744	0.0113279	false	NC_056060.1	24448922	24455099	-	METTL17	--	K09228 KRAB domain-containing zinc finger protein | (RefSeq) zinc finger protein 264-like isoform X2 (A)	ko05168: Herpes simplex virus 1 infection	methyltransferase-like protein 17, mitochondrial [Ovis aries]	MET17_BOVIN RecName: Full=Methyltransferase-like protein 17, mitochondrial {ECO:0000305}; EC=2.1.1.- {ECO:0000305}; Flags: Precursor;	W5QEM7_SHEEP SubName: Full=Methyltransferase like 17 {ECO:0000313|Ensembl:ENSOARP00000021175}; SubName: Full=methyltransferase-like protein 17, mitochondrial {ECO:0000313|RefSeq:XP_012036436.1};	Mitochondrial/chloroplast ribosome small subunit component	GO:0005759,mitochondrial matrix; GO:0008168,methyltransferase activity; GO:1904047,S-adenosyl-L-methionine binding; GO:0032259,methylation; GO:0042274,ribosomal small subunit biogenesis; GO:0006412,translation; GO:0003674,molecular_function; GO:0003824,catalytic activity; GO:0016740,transferase activity; GO:0016741,transferase activity, transferring one-carbon groups; GO:0005488,binding; GO:00431…	PF09243.13:Mitochondrial small ribosomal subunit Rsm22	zf-C2H2
CORO1B	7.8042	8.0022	6.9672	7.2482	7.4475	5.0337	5.6266	4.328	5.9188	3.627	353	585	412	500	468	301	373	210	419	145	-0.503304	0.000150764	0.0113279	false	NC_056074.1	41735214	41740718	-	CORO1B	--	K13886 coronin-1B/1C/6 | (RefSeq) CORO1B; coronin-1B (A)	--	hypothetical protein JEQ12_011311 [Ovis aries]	COR1B_PONAB RecName: Full=Coronin-1B;	A0A6P7DAW4_SHEEP RecName: Full=Coronin {ECO:0000256|RuleBase:RU280818};	Actin-binding protein Coronin, contains WD40 repeats	GO:0005737,cytoplasm; GO:0005856,cytoskeleton; GO:0003779,actin binding; GO:0003674,molecular_function; GO:0005488,binding; GO:0005515,protein binding; GO:0008092,cytoskeletal protein binding; GO:0005575,cellular_component; GO:0005622,intracellular anatomical structure; GO:0110165,cellular anatomical entity; GO:0043226,organelle; GO:0043228,non-membrane-bounded organelle; GO:0043229,intracellular…	PF08953.14:Domain of unknown function (DUF1899)	--
LOC114115573	1.5438	99.5472	49.8502	61.5333	1.1906	1.1678	0.6019	0.514	1.1274	6.1135	14	1459	591	851	15	14	8	5	16	49	-4.34764	0.000150779	0.0113279	down	NC_056054.1	62056380	62056793	+	LOC114115573	--	K02272 cytochrome c oxidase subunit 7c | (RefSeq) cytochrome c oxidase subunit 7C, mitochondrial (A)	ko00190: Oxidative phosphorylation; ko01100: Metabolic pathways; ko04260: Cardiac muscle contraction; ko04714: Thermogenesis; ko04932: Non-alcoholic fatty liver disease; ko05010: Alzheimer disease; ko05012: Parkinson disease; ko05014: Amyotrophic lateral sclerosis; ko05016: Huntington disease; ko05020: Prion disease; ko05022: Pathways of neurodegeneration - multiple diseases; ko05208: Chemical ca…	hypothetical protein JEQ12_017080, partial [Ovis aries]	COX7C_BOVIN RecName: Full=Cytochrome c oxidase subunit 7C, mitochondrial; AltName: Full=Cytochrome c oxidase polypeptide VIIIA; AltName: Full=Cytochrome c oxidase polypeptide VIIc; Flags: Precursor;	A0A836D5Z9_SHEEP RecName: Full=Cytochrome c oxidase subunit 7C, mitochondrial {ECO:0000256|ARBA:ARBA00017004}; AltName: Full=Cytochrome c oxidase polypeptide VIIc {ECO:0000256|ARBA:ARBA00031140};	Cytochrome c oxidase, subunit VIIc/COX8	GO:0016021,integral component of membrane; GO:0005751,mitochondrial respiratory chain complex IV; GO:0045277,respiratory chain complex IV; GO:0006123,mitochondrial electron transport, cytochrome c to oxygen; GO:0006091,generation of precursor metabolites and energy; GO:0006119,oxidative phosphorylation; GO:0008150,biological_process; GO:0008152,metabolic process; GO:0009060,aerobic respiration; G…	PF02935.19:Cytochrome c oxidase subunit VIIc	--
PWP2	7.2518	8.9434	7.082	7.4596	7.7013	5.1874	4.7884	3.9483	6.5688	4.1512	589	1174	752	924	869	557	570	344	835	298	-0.537628	0.000151224	0.0113279	false	NC_056054.1	264830611	264844141	+	PWP2	--	K14558 periodic tryptophan protein 2 | (RefSeq) PWP2; periodic tryptophan protein 2 homolog isoform X2 (A)	ko03008: Ribosome biogenesis in eukaryotes	periodic tryptophan protein 2 homolog isoform X1 [Ovis aries]	PWP2_HUMAN RecName: Full=Periodic tryptophan protein 2 homolog;	A0A6P7DDH4_SHEEP SubName: Full=periodic tryptophan protein 2 homolog isoform X1 {ECO:0000313|RefSeq:XP_027816832.1};	WD40-repeat-containing subunit of the 18S rRNA processing complex	GO:0005654,nucleoplasm; GO:0034388,Pwp2p-containing subcomplex of 90S preribosome; GO:0032040,small-subunit processome; GO:0003723,RNA binding; GO:0000462,maturation of SSU-rRNA from tricistronic rRNA transcript (SSU-rRNA, 5.8S rRNA, LSU-rRNA); GO:0000028,ribosomal small subunit assembly; GO:0003674,molecular_function; GO:0003676,nucleic acid binding; GO:0005488,binding; GO:0097159,organic cyclic…	PF00400.35:WD domain, G-beta repeat	HMG
LOC121818567	0.3288	0.3052	0.2515	0.2605	0.4438	0.1036	0.1309	0.0639	0.1226	0.0775	24	36	24	29	45	10	14	5	14	5	-1.54723	0.000151889	1	down	NC_056055.1	1480508	1484692	+	LOC121818567	--	--	--	--	--	--	--	--	--	--
IDUA	6.2424	5.1963	5.8037	5.1017	5.0631	4.7122	3.6665	2.9456	3.6679	2.8688	970	1305	1179	1209	1093	968	835	491	892	394	-0.515202	0.000152578	0.0113794	false	NC_056059.1	118050011	118069705	-	IDUA	--	K01217 L-iduronidase [EC:3.2.1.76] | (RefSeq) IDUA; alpha-L-iduronidase isoform X2 (A)	ko00531: Glycosaminoglycan degradation; ko01100: Metabolic pathways; ko04142: Lysosome	alpha-L-iduronidase isoform X1 [Ovis aries]	IDUA_HUMAN RecName: Full=Alpha-L-iduronidase; EC=3.2.1.76; Flags: Precursor;	A0A836D199_SHEEP SubName: Full=alpha-L-iduronidase isoform X1 {ECO:0000313|RefSeq:XP_027827144.1};	--	GO:0030135,coated vesicle; GO:0070062,extracellular exosome; GO:0043202,lysosomal lumen; GO:0004553,hydrolase activity, hydrolyzing O-glycosyl compounds; GO:0003940,L-iduronidase activity; GO:0005102,signaling receptor binding; GO:0030207,chondroitin sulfate catabolic process; GO:0030209,dermatan sulfate catabolic process; GO:0005984,disaccharide metabolic process; GO:0006027,glycosaminoglycan ca…	PF01229.20:Glycosyl hydrolases family 39	--
LRRC14	2.565	3.5006	3.1688	2.9527	2.6886	1.9916	1.7466	1.086	2.3165	1.2944	491	1083	793	862	715	504	490	223	694	219	-0.719044	0.000155369	0.0115371	false	NC_056062.1	13387920	13396952	-	LRRC14	--	K10730 ATP-dependent DNA helicase Q4 [EC:5.6.2.4] | (RefSeq) RECQL4; ATP-dependent DNA helicase Q4 (A)	--	leucine-rich repeat-containing protein 14 isoform X1 [Cervus elaphus]	LRC14_BOVIN RecName: Full=Leucine-rich repeat-containing protein 14 {ECO:0000250|UniProtKB:Q15048};	A0A6J0WQR9_ODOVR RecName: Full=Leucine-rich repeat-containing protein 14 {ECO:0000256|ARBA:ARBA00014228};	--	GO:0005737,cytoplasm; GO:0019900,kinase binding; GO:0032088,negative regulation of NF-kappaB transcription factor activity; GO:0034122,negative regulation of toll-like receptor signaling pathway; GO:0003674,molecular_function; GO:0005488,binding; GO:0005515,protein binding; GO:0019899,enzyme binding; GO:0006139,nucleobase-containing compound metabolic process; GO:0006351,DNA-templated transcripti…	PF13516.9:Leucine Rich repeat	--
novel.3148	1.5457	1.3901	1.1136	1.2728	1.5784	2.9639	1.9867	1.7928	2.1935	1.7896	86	125	81	108	122	218	162	107	191	88	0.742663	0.000158511	0.0117181	false	NC_056069.1	57252355	57257102	+	--	--	K09228 KRAB domain-containing zinc finger protein | (RefSeq) KRAB domain containing protein isoform 1 (A)	ko05168: Herpes simplex virus 1 infection	hypothetical protein FD755_024815, partial [Muntiacus reevesi]	--	A0A8B9YHY2_BOSMU RecName: Full=RNA-directed DNA polymerase {ECO:0000256|ARBA:ARBA00012493}; EC=2.7.7.49 {ECO:0000256|ARBA:ARBA00012493};	--	--	--	zf-C2H2
novel.1359	2.5529	2.9745	2.8403	3.1087	2.8637	1.5047	1.7871	0.989	1.9277	0.9003	77	145	112	143	120	60	79	32	91	24	-0.900063	0.000159178	0.0117181	false	NC_056058.1	11164551	11165927	-	--	--	--	--	hypothetical protein MJG53_007735 [Ovis ammon polii x Ovis aries]	--	A0A4W2DNN2_BOBOX RecName: Full=RNA-directed DNA polymerase {ECO:0000256|ARBA:ARBA00012493}; EC=2.7.7.49 {ECO:0000256|ARBA:ARBA00012493};	--	--	--	zf-C2H2
C19H3orf86	56.1994	42.7726	45.3706	53.5589	57.4325	74.5723	72.6635	65.9839	53.2144	71.3637	4455	5480	4702	6475	6325	7815	8442	5611	6602	5000	0.50764	0.000160152	0.0117392	false	NC_056072.1	16274418	16281816	-	C19H3orf86	--	--	--	uncharacterized protein C3orf86 homolog [Ovis aries]	CC086_HUMAN RecName: Full=Uncharacterized protein C3orf86 {ECO:0000305};	A0A6P7D4F9_SHEEP SubName: Full=uncharacterized protein C3orf86 homolog {ECO:0000313|RefSeq:XP_027813710.1};	--	--	--	--
novel.1535	2.3885	1.5807	1.7576	2.0816	1.9804	2.7901	2.8675	3.3117	2.3085	3.2668	158	169	152	210	182	244	278	235	239	191	0.678669	0.000160972	0.0117489	false	NC_056059.1	38600637	38618994	-	--	--	--	--	hypothetical protein M91_01403, partial [Bos mutus]	LORF2_HUMAN RecName: Full=LINE-1 retrotransposable element ORF2 protein; Short=ORF2p; Includes: RecName: Full=Reverse transcriptase; EC=2.7.7.49; Includes: RecName: Full=Endonuclease; EC=3.1.21.-;	W5P9K2_SHEEP RecName: Full=RNA-directed DNA polymerase {ECO:0000256|ARBA:ARBA00012493}; EC=2.7.7.49 {ECO:0000256|ARBA:ARBA00012493};	--	GO:0046872,metal ion binding; GO:0003964,RNA-directed DNA polymerase activity; GO:0009036,type II site-specific deoxyribonuclease activity; GO:0006310,DNA recombination; GO:0090305,nucleic acid phosphodiester bond hydrolysis; GO:0032199,reverse transcription involved in RNA-mediated transposition; GO:0032197,transposition, RNA-mediated; GO:0003674,molecular_function; GO:0005488,binding; GO:004316…	--	--
SMG7	33.2213	30.4316	32.2254	30.893	33.9542	37.4151	36.9257	43.5064	35.7137	44.0044	4639	6868	5883	6579	6587	6907	7557	6517	7805	5431	0.406394	0.000165155	0.0119195	false	NC_056065.1	63954562	64040254	+	SMG7	--	K14409 protein SMG7 | (RefSeq) SMG7; protein SMG7 isoform X5 (A)	ko03015: mRNA surveillance pathway	protein SMG7 isoform X3 [Ovis aries]	SMG7_MOUSE RecName: Full=Nonsense-mediated mRNA decay factor SMG7 {ECO:0000312|MGI:MGI:2682334}; AltName: Full=SMG-7 homolog {ECO:0000250|UniProtKB:Q92540};	A0A6P7EN23_SHEEP SubName: Full=protein SMG7 isoform X4 {ECO:0000313|RefSeq:XP_027831744.1};	--	GO:0005737,cytoplasm; GO:0005829,cytosol; GO:0045111,intermediate filament cytoskeleton; GO:0005634,nucleus; GO:0005697,telomerase holoenzyme complex; GO:0051721,protein phosphatase 2A binding; GO:0070034,telomerase RNA binding; GO:0042162,telomeric DNA binding; GO:0000184,nuclear-transcribed mRNA catabolic process, nonsense-mediated decay; GO:0003674,molecular_function; GO:0005488,binding; GO:00…	PF10373.12:Est1 DNA/RNA binding domain	--
PDE1A	5.8447	6.1781	5.8476	4.9105	4.5007	5.7102	7.6811	7.2609	7.6607	8.894	487	832	637	624	521	629	938	649	999	655	0.558496	0.000165403	0.0119195	false	NC_056055.1	127278356	127659838	+	PDE1A	--	K13755 calcium/calmodulin-dependent 3',5'-cyclic nucleotide phosphodiesterase [EC:3.1.4.17] | (RefSeq) PDE1A; calcium/calmodulin-dependent 3',5'-cyclic nucleotide phosphodiesterase 1A isoform X3 (A)	ko00230: Purine metabolism; ko01100: Metabolic pathways; ko04020: Calcium signaling pathway; ko04740: Olfactory transduction; ko04742: Taste transduction; ko04924: Renin secretion; ko05032: Morphine addiction	calcium/calmodulin-dependent 3',5'-cyclic nucleotide phosphodiesterase 1A isoform X3 [Ovis aries]	PDE1A_BOVIN RecName: Full=Dual specificity calcium/calmodulin-dependent 3',5'-cyclic nucleotide phosphodiesterase 1A {ECO:0000305|PubMed:8537356}; Short=Cam-PDE 1A; EC=3.1.4.17 {ECO:0000269|PubMed:8537356}; AltName: Full=61 kDa Cam-PDE {ECO:0000303|PubMed:1651111};	A0A6P3E664_SHEEP RecName: Full=Phosphodiesterase {ECO:0000256|RuleBase:RU363067}; EC=3.1.4.- {ECO:0000256|RuleBase:RU363067};	Cyclic GMP phosphodiesterase	GO:0043025,neuronal cell body; GO:0047555,3',5'-cyclic-GMP phosphodiesterase activity; GO:0004114,3',5'-cyclic-nucleotide phosphodiesterase activity; GO:0005516,calmodulin binding; GO:0048101,calmodulin-activated 3',5'-cyclic-GMP phosphodiesterase activity; GO:0004117,calmodulin-activated dual specificity 3',5'-cyclic-GMP, 3',5'-cyclic-AMP phosphodiesterase activity; GO:0046872,metal ion binding;…	PF00233.22:3'5'-cyclic nucleotide phosphodiesterase	--
FNTA	168.41	171.737	183.562	167.123	162.282	212.327	215.345	224.743	169.954	216.16	3652	6019	5204	5527	4889	6087	6844	5228	5768	4143	0.390531	0.000165403	0.0119195	false	NC_056079.1	37045716	37069029	+	FNTA	--	K05955 protein farnesyltransferase/geranylgeranyltransferase type-1 subunit alpha [EC:2.5.1.58 2.5.1.59] | (RefSeq) FNTA; protein farnesyltransferase/geranylgeranyltransferase type-1 subunit alpha (A)	ko00900: Terpenoid backbone biosynthesis	hypothetical protein JEQ12_013290 [Ovis aries]	FNTA_HUMAN RecName: Full=Protein farnesyltransferase/geranylgeranyltransferase type-1 subunit alpha; EC=2.5.1.58 {ECO:0000269|PubMed:12036349, ECO:0000269|PubMed:12825937, ECO:0000269|PubMed:16893176, ECO:0000269|PubMed:19246009, ECO:0000269|PubMed:8419339, ECO:0000269|PubMed:8494894}; EC=2.5.1.59 {ECO:0000269|PubMed:16893176}; AltName: Full=CAAX farnesyltransferase subunit alpha; AltName: Full=F…	A0A835ZS65_SHEEP SubName: Full=Uncharacterized protein {ECO:0000313|EMBL:KAG5194493.1};	Protein farnesyltransferase, alpha subunit/protein geranylgeranyltransferase type I, alpha subunit	GO:0005953,CAAX-protein geranylgeranyltransferase complex; GO:0005737,cytoplasm; GO:0005829,cytosol; GO:0005875,microtubule associated complex; GO:0005886,plasma membrane; GO:0005965,protein farnesyltransferase complex; GO:0030548,acetylcholine receptor regulator activity; GO:0043014,alpha-tubulin binding; GO:0004662,CAAX-protein geranylgeranyltransferase activity; GO:0008017,microtubule binding;…	PF01239.25:Protein prenyltransferase alpha subunit repeat	--
novel.3908	2.5329	1.306	3.9903	2.1552	2.6263	4.7899	5.3494	5.0036	4.836	3.6846	84	70	173	109	121	210	260	178	251	108	1.00818	0.000168654	0.0121027	up	NC_056075.1	47659408	47663365	+	--	--	--	--	hypothetical protein MJT46_018206 [Ovis ammon polii x Ovis aries]	--	--	--	--	--	--
PPARGC1A	1.5938	1.0764	1.5763	1.3666	1.1388	1.7311	1.7487	2.0191	1.977	2.5628	273	298	353	357	271	392	439	371	530	388	0.682024	0.000170077	0.0121538	false	NC_056059.1	43944708	44662482	-	PPARGC1A	--	K07202 alpha peroxisome proliferator-activated receptor gamma coactivator 1-alpha | (RefSeq) PPARGC1A; peroxisome proliferator-activated receptor gamma coactivator 1-alpha isoform X1 (A)	ko04152: AMPK signaling pathway; ko04211: Longevity regulating pathway; ko04371: Apelin signaling pathway; ko04714: Thermogenesis; ko04910: Insulin signaling pathway; ko04920: Adipocytokine signaling pathway; ko04922: Glucagon signaling pathway; ko04931: Insulin resistance; ko04936: Alcoholic liver disease; ko05016: Huntington disease	peroxisome proliferator-activated receptor gamma coactivator 1-alpha isoform X1 [Ovis aries]	PRGC1_BOVIN RecName: Full=Peroxisome proliferator-activated receptor gamma coactivator 1-alpha; Short=PGC-1-alpha; Short=PPAR-gamma coactivator 1-alpha; Short=PPARGC-1-alpha;	A0A6P3YLU9_SHEEP RecName: Full=Peroxisome proliferator-activated receptor gamma coactivator 1-alpha {ECO:0000256|ARBA:ARBA00014533};	--	GO:0005634,nucleus; GO:0016605,PML body; GO:0031490,chromatin DNA binding; GO:0003677,DNA binding; GO:0030374,nuclear receptor coactivator activity; GO:0003723,RNA binding; GO:0043565,sequence-specific DNA binding; GO:0005102,signaling receptor binding; GO:0003713,transcription coactivator activity; GO:0034599,cellular response to oxidative stress; GO:0032922,circadian regulation of gene expressi…	PF00076.25:RNA recognition motif. (a.k.a. RRM, RBD, or RNP domain)	AF-4
CROCC	2.5445	3.2051	2.9007	2.5095	2.5631	1.8982	2.0327	1.3003	1.9841	1.2055	363	739	541	546	508	358	425	199	443	152	-0.601229	0.00017246	0.0122534	false	NC_056055.1	249285293	249339547	-	CROCC	--	K16469 rootletin | (RefSeq) CROCC; rootletin isoform X3 (A)	--	rootletin isoform X1 [Ovis aries]	CROCC_HUMAN RecName: Full=Rootletin; AltName: Full=Ciliary rootlet coiled-coil protein;	A0A6P7DTG9_SHEEP SubName: Full=rootletin {ECO:0000313|RefSeq:XP_027821474.1};	--	GO:0097729,9+2 motile cilium; GO:0015629,actin cytoskeleton; GO:0005814,centriole; GO:0005813,centrosome; GO:0035253,ciliary rootlet; GO:0005829,cytosol; GO:0070062,extracellular exosome; GO:0001917,photoreceptor inner segment; GO:0005886,plasma membrane; GO:0120219,subapical part of cell; GO:0003779,actin binding; GO:0019894,kinesin binding; GO:0005200,structural constituent of cytoskeleton; GO:…	PF15035.9:Ciliary rootlet component, centrosome cohesion	--
novel.1224	5.2566	5.9506	3.8398	5.0428	5.9737	6.4566	8.2921	9.1546	6.0479	11.1491	311	569	297	455	491	505	719	581	560	583	0.769904	0.000172906	0.0122534	false	NC_056057.1	9433441	9439742	+	--	--	K12025 tripartite motif-containing protein 52 | (RefSeq) TRIM52; E3 ubiquitin-protein ligase TRIM52 isoform X1 (A)	--	hypothetical protein M91_19863, partial [Bos mutus]	--	A0A8C0A6M6_BOSMU SubName: Full=Dynein light chain Tctex-type 3 {ECO:0000313|Ensembl:ENSBGRP00000011356};	--	--	--	ETS
C2CD6	61.9411	65.9066	59.0276	63.0139	64.8482	71.6871	89.2604	156.512	69.4141	148.151	7545	12975	9400	11706	10974	11544	15935	20451	13233	15950	0.886585	0.000176589	0.0124627	false	NC_056055.1	203815742	203940080	-	C2CD6	--	K25947 C2 calcium-dependent domain-containing protein 6 | (RefSeq) C2CD6; C2 calcium-dependent domain-containing protein 6 (A)	--	C2 calcium-dependent domain-containing protein 6 [Ovis aries]	CTSRT_HUMAN RecName: Full=Cation channel sperm-associated targeting subunit tau {ECO:0000305|PubMed:34998468}; Short=CatSper-tau {ECO:0000303|PubMed:34998468}; AltName: Full=Amyotrophic lateral sclerosis 2 chromosomal region candidate gene 11 protein; AltName: Full=C2 calcium-dependent domain-containing protein 6;	A0A6P7DQ56_SHEEP SubName: Full=C2 calcium-dependent domain-containing protein 6 {ECO:0000313|RefSeq:XP_027820893.1};	--	--	PF15729.8:Amyotrophic lateral sclerosis 2 candidate 11	--
CCDC110	284.519	304.36	263.101	277.692	278.692	330.829	390.949	635.458	304.293	696.599	17718	30633	21420	26373	24111	27236	35681	42450	29657	38341	0.86595	0.000183868	0.012923	false	NC_056079.1	14882232	14894570	-	CCDC110	--	--	--	coiled-coil domain-containing protein 110 [Ovis aries]	CC110_HUMAN RecName: Full=Coiled-coil domain-containing protein 110; AltName: Full=Cancer/testis antigen 52; Short=CT52; AltName: Full=Cancer/testis antigen KM-HN-1;	A0A6P7DHU4_SHEEP SubName: Full=coiled-coil domain-containing protein 110 {ECO:0000313|RefSeq:XP_027818317.1};	--	GO:0005856,cytoskeleton; GO:0005794,Golgi apparatus; GO:0005654,nucleoplasm; GO:0005575,cellular_component; GO:0005622,intracellular anatomical structure; GO:0043226,organelle; GO:0043228,non-membrane-bounded organelle; GO:0043229,intracellular organelle; GO:0043232,intracellular non-membrane-bounded organelle; GO:0110165,cellular anatomical entity; GO:0005737,cytoplasm; GO:0012505,endomembrane s…	--	--
LOC114108769	24.1911	21.9953	24.9351	24.6638	25.1637	18.0756	15.5499	14.3695	19.0385	12.4335	328	482	442	510	474	324	309	209	404	149	-0.501395	0.000184943	0.0129453	false	NC_056060.1	34890435	34891053	-	LOC114108769	--	K02885 large subunit ribosomal protein L19e | (RefSeq) 60S ribosomal protein L19-like (A)	ko03010: Ribosome; ko05171: Coronavirus disease - COVID-19	hypothetical protein G4228_017255 [Cervus hanglu yarkandensis]	RL19_HUMAN RecName: Full=60S ribosomal protein L19; AltName: Full=Large ribosomal subunit protein eL19 {ECO:0000303|PubMed:24524803};	A0A3Q2H8V6_HORSE SubName: Full=Uncharacterized protein {ECO:0000313|Ensembl:ENSECAP00000029661};	60s ribosomal protein L19	GO:0005737,cytoplasm; GO:0005829,cytosol; GO:0022625,cytosolic large ribosomal subunit; GO:0022626,cytosolic ribosome; GO:0005925,focal adhesion; GO:0016020,membrane; GO:0005730,nucleolus; GO:0042788,polysomal ribosome; GO:0045202,synapse; GO:0003723,RNA binding; GO:0003735,structural constituent of ribosome; GO:0002181,cytoplasmic translation; GO:0006412,translation; GO:0003674,molecular_functio…	--	--
DCP1B	189.334	165.636	177.007	200.134	207.759	243.258	225.814	238.01	210.358	278.307	7888	11153	9641	12716	12025	13398	13788	10637	13716	10248	0.453715	0.000188137	0.0131151	false	NC_056056.1	214151512	214195849	-	DCP1B	--	K12611 mRNA-decapping enzyme 1B [EC:3.-.-.-] | (RefSeq) DCP1B; mRNA-decapping enzyme 1B (A)	ko03018: RNA degradation	mRNA-decapping enzyme 1B [Ovis aries]	DCP1B_BOVIN RecName: Full=mRNA-decapping enzyme 1B; EC=3.6.1.62 {ECO:0000250|UniProtKB:Q9NPI6};	A0A6P3ECH6_SHEEP RecName: Full=5'-(N(7)-methylguanosine 5'-triphospho)-[mRNA] hydrolase {ECO:0000256|ARBA:ARBA00026102}; EC=3.6.1.62 {ECO:0000256|ARBA:ARBA00026102};	Decapping enzyme complex component DCP1	GO:0005737,cytoplasm; GO:0005634,nucleus; GO:0008047,enzyme activator activity; GO:0016787,hydrolase activity; GO:0000290,deadenylation-dependent decapping of nuclear-transcribed mRNA; GO:0000184,nuclear-transcribed mRNA catabolic process, nonsense-mediated decay; GO:0043085,positive regulation of catalytic activity; GO:0003674,molecular_function; GO:0030234,enzyme regulator activity; GO:0098772,…	PF06058.16:Dcp1-like decapping family	--
LOC121816213	34.0541	25.8549	27.0719	30.6177	28.5798	36.2205	40.9923	44.222	34.0163	40.3802	229	281	238	314	267	322	404	319	358	240	0.528313	0.000190562	0.0132301	false	NC_056066.1	64655829	64657717	+	LOC121816213	--	--	--	--	--	--	--	--	--	--
LOC114117858	0.7465	1.2651	0.8192	0.8938	0.8099	1.964	1.0408	1.6237	1.5069	1.3831	69	189	99	126	104	240	141	161	218	113	0.831954	0.00019199	0.0132753	false	NC_056067.1	9771504	9776125	-	LOC114117858	--	K10434 microtubule-associated protein 9 | (RefSeq) MAP9; microtubule-associated protein 9 isoform X3 (A)	--	LORF2 protein, partial [Crocuta crocuta]	LIN1_NYCCO RecName: Full=LINE-1 reverse transcriptase homolog; EC=2.7.7.49;	A0A5F7ZT20_MACMU RecName: Full=RNA-directed DNA polymerase {ECO:0000256|ARBA:ARBA00012493}; EC=2.7.7.49 {ECO:0000256|ARBA:ARBA00012493};	--	GO:0046872,metal ion binding; GO:0003964,RNA-directed DNA polymerase activity; GO:0003674,molecular_function; GO:0005488,binding; GO:0043167,ion binding; GO:0043169,cation binding; GO:0003824,catalytic activity; GO:0016740,transferase activity; GO:0016772,transferase activity, transferring phosphorus-containing groups; GO:0016779,nucleotidyltransferase activity; GO:0034061,DNA polymerase activity…	--	ETS
METTL24	0.8092	0.7952	1.2795	0.5127	0.7831	1.5585	1.4012	1.5023	1.0427	2.1003	119	189	246	115	160	303	302	237	240	273	0.974889	0.000195889	0.0134903	false	NC_056061.1	27162562	27284901	+	METTL24	--	K09228 KRAB domain-containing zinc finger protein | (RefSeq) zinc finger protein 264-like isoform X2 (A)	ko05168: Herpes simplex virus 1 infection	methyltransferase-like protein 24 isoform X1 [Ovis aries]	MET24_HUMAN RecName: Full=Probable methyltransferase-like protein 24 {ECO:0000305}; EC=2.1.1.- {ECO:0000305}; Flags: Precursor;	A0A6P3YMX1_SHEEP SubName: Full=methyltransferase-like protein 24 {ECO:0000313|RefSeq:XP_014952834.2};	--	GO:0005576,extracellular region; GO:0008168,methyltransferase activity; GO:0032259,methylation; GO:0003674,molecular_function; GO:0003824,catalytic activity; GO:0016740,transferase activity; GO:0016741,transferase activity, transferring one-carbon groups; GO:0008150,biological_process; GO:0008152,metabolic process; GO:0005575,cellular_component; GO:0110165,cellular anatomical entity	PF13383.9:Methyltransferase domain	zf-C2H2
NAT9	3.453	3.062	3.3107	2.5042	2.7375	1.6731	1.9109	1.4092	2.3893	1.4943	217	311	272	240	239	139	176	95	235	83	-0.650957	0.000198841	0.0135985	false	NC_056064.1	55957681	55965318	+	NAT9	--	K25762 tubulin N-terminal N-acetyltransferase [EC:2.3.1.308] | (RefSeq) NAT9; N-acetyltransferase 9 isoform X1 (A)	--	N-acetyltransferase 9 isoform X1 [Ovis aries]	NAT9_HUMAN RecName: Full=Alpha/beta-tubulin-N-acetyltransferase 9 {ECO:0000305|PubMed:33479178}; EC=2.3.1.- {ECO:0000269|PubMed:33479178}; AltName: Full=Embryo brain-specific protein;	A0A6P7EF63_SHEEP SubName: Full=N-acetyltransferase 9 isoform X1 {ECO:0000313|RefSeq:XP_012041950.2, ECO:0000313|RefSeq:XP_027829840.1};	Predicted phosphoglucosamine acetyltransferase	GO:0032991,protein-containing complex; GO:0008080,N-acetyltransferase activity; GO:0006473,protein acetylation; GO:0003674,molecular_function; GO:0003824,catalytic activity; GO:0016407,acetyltransferase activity; GO:0016410,N-acyltransferase activity; GO:0016740,transferase activity; GO:0016746,acyltransferase activity; GO:0016747,acyltransferase activity, transferring groups other than amino-acy…	PF13302.10:Acetyltransferase (GNAT) domain	--
STXBP6	0.3495	0.2599	0.2521	0.3166	0.3373	0.5954	0.4604	0.407	0.3135	0.5638	317	381	299	438	425	714	612	396	445	452	0.732201	0.000199054	0.0135985	false	NC_056071.1	32795411	33064737	-	STXBP6	--	K08519 syntaxin-binding protein 6 | (RefSeq) STXBP6; syntaxin-binding protein 6 (A)	--	syntaxin-binding protein 6 isoform X2 [Bubalus bubalis]	STXB6_MOUSE RecName: Full=Syntaxin-binding protein 6;	A0A8C2P798_CAPHI RecName: Full=V-SNARE coiled-coil homology domain-containing protein {ECO:0000259|PROSITE:PS50892};	Tomosyn and related SNARE-interacting proteins	GO:0000145,exocyst; GO:0005886,plasma membrane; GO:0005546,phosphatidylinositol-4,5-bisphosphate binding; GO:0006887,exocytosis; GO:0006893,Golgi to plasma membrane transport; GO:0035542,regulation of SNARE complex assembly; GO:0035493,SNARE complex assembly; GO:0003674,molecular_function; GO:0005488,binding; GO:0005543,phospholipid binding; GO:0008289,lipid binding; GO:0035091,phosphatidylinosit…	PF15277.9:Exocyst complex component SEC3 N-terminal PIP2 binding PH	zf-C2H2
FLACC1	3.7212	4.2511	3.8253	3.8684	4.4098	4.8127	5.4126	6.2188	4.3553	5.7506	410	757	551	650	675	701	874	735	751	560	0.509017	0.000199873	0.0135994	false	NC_056055.1	203641631	203679160	-	FLACC1	--	K25631 flagellum-associated coiled-coil domain-containing protein 1 | (RefSeq) FLACC1; flagellum-associated coiled-coil domain-containing protein 1 (A)	--	flagellum-associated coiled-coil domain-containing protein 1 [Ovis aries]	FACC1_HUMAN RecName: Full=Flagellum-associated coiled-coil domain-containing protein 1 {ECO:0000305}; AltName: Full=Amyotrophic lateral sclerosis 2 chromosomal region candidate gene 12 protein;	A0A4W2HK46_BOBOX RecName: Full=Reverse transcriptase domain-containing protein {ECO:0000259|PROSITE:PS50878};	--	GO:0005737,cytoplasm; GO:0031410,cytoplasmic vesicle; GO:0001520,outer dense fiber; GO:0035686,sperm fibrous sheath; GO:0036126,sperm flagellum; GO:0005575,cellular_component; GO:0005622,intracellular anatomical structure; GO:0110165,cellular anatomical entity; GO:0031982,vesicle; GO:0043226,organelle; GO:0043227,membrane-bounded organelle; GO:0043229,intracellular organelle; GO:0043231,intracell…	--	ETS
DSCAML1	0.317	0.2077	0.2901	0.106	0.1119	0.5314	0.4623	0.736	0.3336	0.3657	51	54	61	26	25	113	109	127	84	52	1.3587	0.000200659	0.0135994	up	NC_056068.1	27825117	28189218	-	DSCAML1	--	K06768 Down syndrome cell adhesion molecule-like protein 1 | (RefSeq) DSCAML1; Down syndrome cell adhesion molecule-like protein 1 isoform X1 (A)	--	PREDICTED: Down syndrome cell adhesion molecule-like protein 1 [Capra hircus]	DSCL1_HUMAN RecName: Full=Cell adhesion molecule DSCAML1 {ECO:0000305}; AltName: Full=Down syndrome cell adhesion molecule 2; AltName: Full=Down syndrome cell adhesion molecule-like protein 1; Flags: Precursor;	A0A6P7EZJ4_SHEEP SubName: Full=Down syndrome cell adhesion molecule-like protein 1 {ECO:0000313|RefSeq:XP_027835639.1};	FOG: Immunoglobulin C-2 Type/fibronectin type III domains	GO:0070161,anchoring junction; GO:0030424,axon; GO:0009986,cell surface; GO:0005615,extracellular space; GO:0016021,integral component of membrane; GO:0005886,plasma membrane; GO:0045202,synapse; GO:0098632,cell-cell adhesion mediator activity; GO:0042803,protein homodimerization activity; GO:0007411,axon guidance; GO:0007409,axonogenesis; GO:0007420,brain development; GO:0001709,cell fate determ…	PF07679.19:Immunoglobulin I-set domain	CSL
RPS20	168.248	134.147	133.143	140.371	134.364	107.6	104.876	81.1733	113.866	93.9328	1909	2460	1975	2429	2118	1614	1744	988	2022	942	-0.398154	0.00020285	0.0136618	false	NC_056062.1	36266837	36268318	-	RPS20	--	K02969 small subunit ribosomal protein S20e | (RefSeq) RPS20; 40S ribosomal protein S20 (A)	ko03010: Ribosome; ko05171: Coronavirus disease - COVID-19	40S ribosomal protein S20-like [Equus quagga]	RS20_HUMAN RecName: Full=40S ribosomal protein S20; AltName: Full=Small ribosomal subunit protein uS10 {ECO:0000303|PubMed:24524803};	A0A3B3CHC5_ORYME RecName: Full=40S ribosomal protein S20 {ECO:0000256|ARBA:ARBA00022233};	40S ribosomal protein S20	GO:0005737,cytoplasm; GO:0005829,cytosol; GO:0022626,cytosolic ribosome; GO:0022627,cytosolic small ribosomal subunit; GO:0070062,extracellular exosome; GO:0016020,membrane; GO:0005654,nucleoplasm; GO:0015935,small ribosomal subunit; GO:0045202,synapse; GO:0097371,MDM2/MDM4 family protein binding; GO:0003723,RNA binding; GO:0003735,structural constituent of ribosome; GO:1990948,ubiquitin ligase i…	PF00338.25:Ribosomal protein S10p/S20e	--
CPS1	1.8205	1.4228	0.6089	2.1555	0.9656	0.8028	0.3621	0.4878	0.6452	0.4086	247	312	108	446	182	144	72	71	137	49	-1.26118	0.000203285	0.0136618	down	NC_056055.1	212172844	212364377	+	CPS1	--	K01948 carbamoyl-phosphate synthase (ammonia) [EC:6.3.4.16] | (RefSeq) CPS1; carbamoyl-phosphate synthase [ammonia], mitochondrial (A)	ko00220: Arginine biosynthesis; ko00250: Alanine, aspartate and glutamate metabolism; ko00910: Nitrogen metabolism; ko01100: Metabolic pathways; ko01200: Carbon metabolism; ko01230: Biosynthesis of amino acids	carbamoyl-phosphate synthase [ammonia]	CPSM_HUMAN RecName: Full=Carbamoyl-phosphate synthase [ammonia], mitochondrial; EC=6.3.4.16 {ECO:0000269|PubMed:23649895, ECO:0000269|PubMed:24813853}; AltName: Full=Carbamoyl-phosphate synthetase I; Short=CPSase I; Flags: Precursor;	A0A6P7DQB6_SHEEP SubName: Full=carbamoyl-phosphate synthase [ammonia], mitochondrial {ECO:0000313|RefSeq:XP_027820952.1};	Multifunctional pyrimidine synthesis protein CAD (includes carbamoyl-phophate synthetase, aspartate transcarbamylase, and glutamine amidotransferase)	GO:0005737,cytoplasm; GO:0005743,mitochondrial inner membrane; GO:0005759,mitochondrial matrix; GO:0042645,mitochondrial nucleoid; GO:0005730,nucleolus; GO:0032991,protein-containing complex; GO:0005524,ATP binding; GO:0005509,calcium ion binding; GO:0004087,carbamoyl-phosphate synthase (ammonia) activity; GO:0004088,carbamoyl-phosphate synthase (glutamine-hydrolyzing) activity; GO:0004175,endope…	PF02786.20:Carbamoyl-phosphate synthase L chain, ATP binding domain	--
DACH1	3.2694	3.003	2.1656	2.5747	3.1721	3.6586	4.0418	5.0036	3.5265	3.5084	388	576	336	466	523	574	703	637	655	368	0.585847	0.000203979	0.0136618	false	NC_056063.1	46698429	47166392	-	DACH1	--	--	--	dachshund homolog 1 isoform X1 [Ovis aries]	DACH1_HUMAN RecName: Full=Dachshund homolog 1; Short=Dach1;	A0A8B9WWL1_BOSMU SubName: Full=Dachshund family transcription factor 1 {ECO:0000313|Ensembl:ENSBGRP00000010762};	Transcription regulator dachshund, contains SKI/SNO domain	GO:0005829,cytosol; GO:0005794,Golgi apparatus; GO:0016607,nuclear speck; GO:0005654,nucleoplasm; GO:0005634,nucleus; GO:0005667,transcription regulator complex; GO:0000981,DNA-binding transcription factor activity, RNA polymerase II-specific; GO:0001227,DNA-binding transcription repressor activity, RNA polymerase II-specific; GO:0000978,RNA polymerase II cis-regulatory region sequence-specific D…	PF02437.20:SKI/SNO/DAC family	DACH
LOC101123292	0.5511	0.5447	0.3777	0.5913	0.5667	0.5684	0.918	0.9274	0.8871	1.0446	77	123	69	126	110	105	188	139	194	129	0.828122	0.000205152	0.0136647	false	NC_056058.1	2352333	2358711	+	LOC101123292	--	K11251 histone H2A | (RefSeq) histone H2A type 3 (A)	ko03082: ATP-dependent chromatin remodeling; ko04217: Necroptosis; ko04613: Neutrophil extracellular trap formation; ko05034: Alcoholism; ko05322: Systemic lupus erythematosus	histone H2A type 3 [Bubalus bubalis]	H2A3_HUMAN RecName: Full=Histone H2A type 3;	A0A6B0RZS1_9CETA SubName: Full=Uncharacterized protein {ECO:0000313|EMBL:MXQ93366.1};	Histone 2A	GO:0070062,extracellular exosome; GO:0000786,nucleosome; GO:0005634,nucleus; GO:0003677,DNA binding; GO:0046982,protein heterodimerization activity; GO:0030527,structural constituent of chromatin; GO:0006337,nucleosome disassembly; GO:0070914,UV-damage excision repair; GO:0003674,molecular_function; GO:0003676,nucleic acid binding; GO:0005488,binding; GO:0097159,organic cyclic compound binding; G…	PF16211.8:C-terminus of histone H2A	zf-C2H2
novel.4031	1.3081	3.5208	1.5009	2.7448	2.1657	3.7601	4.9537	6.2191	3.5941	5.6241	20	87	30	64	46	76	111	102	86	76	1.19924	0.000205623	0.0136647	up	NC_056076.1	59009379	59023798	-	--	--	--	--	--	--	--	--	--	--	--
C3H2orf78	15.464	15.5278	15.43	15.2551	15.7163	17.4587	19.4649	21.229	16.7334	17.5136	1005	1631	1311	1512	1419	1500	1854	1480	1702	1006	0.36085	0.000208119	0.0137235	false	NC_056056.1	95636434	95644181	+	C3H2orf78	--	--	--	uncharacterized protein C2orf78 homolog [Ovis aries]	CB078_HUMAN RecName: Full=Uncharacterized protein C2orf78;	A0A6P7DSG8_SHEEP SubName: Full=uncharacterized protein C2orf78 homolog {ECO:0000313|RefSeq:XP_027821708.1};	--	--	PF15442.9:Domain of unknown function (DUF4629)	--
novel.2606	3.0144	2.3062	2.6119	3.4692	3.1871	4.6076	4.4805	3.6612	4.4195	3.2549	241	298	273	423	354	487	525	314	553	230	0.584361	0.000208609	0.0137235	false	NC_056066.1	26549592	26570218	-	--	--	--	--	hypothetical protein FD755_014902, partial [Muntiacus reevesi]	--	A0A5N3XHQ7_MUNRE SubName: Full=Uncharacterized protein {ECO:0000313|EMBL:KAB0373243.1}; Flags: Fragment;	--	GO:0042995,cell projection; GO:0016021,integral component of membrane; GO:0005886,plasma membrane; GO:0048666,neuron development; GO:0007275,multicellular organism development; GO:0007399,nervous system development; GO:0008150,biological_process; GO:0009987,cellular process; GO:0022008,neurogenesis; GO:0030154,cell differentiation; GO:0030182,neuron differentiation; GO:0032501,multicellular organ…	--	--
KCTD20	19.3436	21.0838	21.5133	21.1945	19.1125	17.1476	15.3512	15.4179	15.731	14.5023	2152	3791	3129	3596	2954	2522	2503	1840	2739	1426	-0.284765	0.000208918	0.0137235	false	NC_056073.1	10477206	10514326	+	KCTD20	--	K10482 BTB/POZ domain-containing protein 10 | (RefSeq) BTBD10; BTB/POZ domain-containing protein 10 isoform X1 (A)	--	BTB/POZ domain-containing protein KCTD20 isoform X1 [Ovis aries]	KCD20_HUMAN RecName: Full=BTB/POZ domain-containing protein KCTD20; AltName: Full=Potassium channel tetramerization domain containing 20;	A0A6P7D849_SHEEP SubName: Full=BTB/POZ domain-containing protein KCTD20 {ECO:0000313|RefSeq:XP_027814920.1, ECO:0000313|RefSeq:XP_027814921.1};	Uncharaterized conserved protein, contains BTB/POZ domain	GO:0005737,cytoplasm; GO:0042327,positive regulation of phosphorylation; GO:0006793,phosphorus metabolic process; GO:0006796,phosphate-containing compound metabolic process; GO:0008150,biological_process; GO:0008152,metabolic process; GO:0009893,positive regulation of metabolic process; GO:0009987,cellular process; GO:0010562,positive regulation of phosphorus metabolic process; GO:0016310,phospho…	PF16017.8:BTB/POZ domain	--
ZAN	13.5218	17.2258	15.8252	17.7361	17.483	17.6339	23.6777	25.107	19.3705	22.8528	2562	5275	3920	5125	4602	4417	6575	5103	5744	3827	0.515619	0.000210174	0.013732	false	NC_056077.1	36263221	36297275	-	ZAN	--	K24831 zonadhesin | (RefSeq) ZAN; zonadhesin (A)	--	zonadhesin [Ovis aries]	ZAN_PIG RecName: Full=Zonadhesin; Flags: Precursor;	A0A6J0W6V1_ODOVR SubName: Full=zonadhesin isoform X1 {ECO:0000313|RefSeq:XP_020731609.1, ECO:0000313|RefSeq:XP_020731619.1};	von Willebrand factor and related coagulation proteins	GO:0016021,integral component of membrane; GO:0005886,plasma membrane; GO:0050840,extracellular matrix binding; GO:0007339,binding of sperm to zona pellucida; GO:0007155,cell adhesion; GO:0003674,molecular_function; GO:0005488,binding; GO:0000003,reproduction; GO:0007338,single fertilization; GO:0008037,cell recognition; GO:0008150,biological_process; GO:0009566,fertilization; GO:0009987,cellular…	PF00094.28:von Willebrand factor type D domain	--
LOC105612521	2.8425	2.2971	2.3961	0.4945	1.8372	4.3002	4.2351	5.9485	3.1876	8.401	49	64	54	13	44	98	107	110	86	128	1.53272	0.000211418	0.013732	up	NC_056058.1	46986808	46992395	+	LOC105612521	--	K22028 myopalladin | (RefSeq) MYPN; myopalladin isoform X1 (A)	--	palladin-like [Ovis aries]	PALLD_HUMAN RecName: Full=Palladin; AltName: Full=SIH002; AltName: Full=Sarcoma antigen NY-SAR-77;	A0A6P7E4N7_SHEEP SubName: Full=palladin-like isoform X1 {ECO:0000313|RefSeq:XP_027826070.1};	--	GO:0015629,actin cytoskeleton; GO:0005884,actin filament; GO:0030424,axon; GO:0005829,cytosol; GO:0060076,excitatory synapse; GO:0005925,focal adhesion; GO:0030426,growth cone; GO:0030027,lamellipodium; GO:0005739,mitochondrion; GO:0005634,nucleus; GO:0005886,plasma membrane; GO:0002102,podosome; GO:0001726,ruffle; GO:0001725,stress fiber; GO:0030018,Z disc; GO:0003779,actin binding; GO:0098632,c…	PF07679.19:Immunoglobulin I-set domain	--
novel.1417	0.2053	0.4235	0.7591	0.2917	0.5173	1.5273	1.4945	1.2123	1.0277	0.6582	6	20	29	13	21	59	64	38	47	17	1.52086	0.000211943	1	up	NC_056058.1	48429015	48437226	-	--	--	--	--	hypothetical protein FD754_017627 [Muntiacus muntjak]	--	W5PVE2_SHEEP SubName: Full=Uncharacterized protein {ECO:0000313|Ensembl:ENSOARP00000014425};	--	--	--	--
SEPTIN5	3.2367	3.2308	2.1612	2.0051	2.0337	1.515	1.5008	1.1502	1.6339	1.0318	181	292	158	171	158	112	123	69	143	51	-0.773866	0.000212644	0.013732	false	NC_056070.1	72820885	72828603	+	SEPTIN5	--	K04557 septin 5 | (RefSeq) SEPTIN5; septin-5 isoform X3 (A)	ko05012: Parkinson disease; ko05022: Pathways of neurodegeneration - multiple diseases	septin-5 isoform X3 [Ovis aries]	SEPT5_MACFA RecName: Full=Septin-5;	A0A6P7D1B4_SHEEP RecName: Full=Septin {ECO:0000256|PIRNR:PIRNR006698};	Septin family protein (P-loop GTPase)	GO:0005886,plasma membrane; GO:0098793,presynapse; GO:0031105,septin complex; GO:0008021,synaptic vesicle; GO:0005525,GTP binding; GO:0030534,adult behavior; GO:0007049,cell cycle; GO:0051301,cell division; GO:0017157,regulation of exocytosis; GO:0035176,social behavior; GO:0000166,nucleotide binding; GO:0003674,molecular_function; GO:0005488,binding; GO:0017076,purine nucleotide binding; GO:0019…	PF00735.21:Septin	--
CWC15	29.6205	29.8976	28.0979	28.8237	29.7213	31.5697	33.1598	33.4407	33.2361	35.9339	1066	1739	1322	1582	1486	1502	1749	1291	1872	1143	0.300392	0.000212673	0.013732	false	NC_056068.1	15093726	15102191	+	CWC15	--	K12863 protein CWC15 | (RefSeq) CWC15; spliceosome-associated protein CWC15 homolog (A)	ko03040: Spliceosome	spliceosome-associated protein CWC15 homolog [Bos taurus]	CWC15_BOVIN RecName: Full=Spliceosome-associated protein CWC15 homolog;	A0A6P4W3K8_PANPR RecName: Full=Spliceosome-associated protein CWC15 homolog {ECO:0000256|ARBA:ARBA00019756};	Uncharacterized conserved protein	GO:0071013,catalytic step 2 spliceosome; GO:0005739,mitochondrion; GO:0016607,nuclear speck; GO:0005634,nucleus; GO:0000974,Prp19 complex; GO:0005681,spliceosomal complex; GO:0071007,U2-type catalytic step 2 spliceosome; GO:0003723,RNA binding; GO:0045292,mRNA cis splicing, via spliceosome; GO:0000398,mRNA splicing, via spliceosome; GO:0003674,molecular_function; GO:0003676,nucleic acid binding; …	PF04889.15:Cwf15/Cwc15 cell cycle control protein	--
ACHE	13.2335	10.7185	10.5973	8.3824	9.7182	6.6329	6.7867	5.3198	8.4829	6.6141	1236	1618	1294	1194	1261	819	929	533	1240	546	-0.529866	0.000213726	0.013732	false	NC_056077.1	36195619	36201488	+	ACHE	--	K01049 acetylcholinesterase [EC:3.1.1.7] | (RefSeq) ACHE; acetylcholinesterase isoform X4 (A)	ko00564: Glycerophospholipid metabolism; ko04725: Cholinergic synapse	acetylcholinesterase isoform X1 [Ovis aries]	ACES_BOVIN RecName: Full=Acetylcholinesterase; Short=AChE; EC=3.1.1.7; Flags: Precursor;	A0A6P3GXZ0_BISBI RecName: Full=Carboxylic ester hydrolase {ECO:0000256|RuleBase:RU361235}; EC=3.1.1.- {ECO:0000256|RuleBase:RU361235};	Acetylcholinesterase/Butyrylcholinesterase	GO:0031225,anchored component of membrane; GO:0070161,anchoring junction; GO:0005615,extracellular space; GO:0005886,plasma membrane; GO:0045202,synapse; GO:0003990,acetylcholinesterase activity; GO:0001540,amyloid-beta binding; GO:0052689,carboxylic ester hydrolase activity; GO:0006581,acetylcholine catabolic process; GO:0019695,choline metabolic process; GO:0003674,molecular_function; GO:000382…	PF00135.31:Carboxylesterase family	--
CDK19	13.6751	15.2118	14.2224	13.267	11.8174	14.8821	18.9565	19.202	14.9852	20.7675	1835	3299	2495	2715	2203	2640	3728	2764	3147	2463	0.491863	0.000214593	0.013732	false	NC_056061.1	26793835	26963482	+	CDK19	--	K02208 cyclin-dependent kinase 8/11 [EC:2.7.11.22 2.7.11.23] | (RefSeq) CDK19; cyclin-dependent kinase 19 isoform X1 (A)	--	cyclin-dependent kinase 19 isoform X3 [Desmodus rotundus]	CDK19_HUMAN RecName: Full=Cyclin-dependent kinase 19; EC=2.7.11.22; AltName: Full=CDC2-related protein kinase 6; AltName: Full=Cell division cycle 2-like protein kinase 6; AltName: Full=Cell division protein kinase 19; AltName: Full=Cyclin-dependent kinase 11; AltName: Full=Death-preventing kinase;	A0A6J2LCN3_9CHIR SubName: Full=cyclin-dependent kinase 19 isoform X5 {ECO:0000313|RefSeq:XP_028364844.1};	Cyclin C-dependent kinase CDK8	GO:0005829,cytosol; GO:0016592,mediator complex; GO:0005654,nucleoplasm; GO:0005634,nucleus; GO:0048471,perinuclear region of cytoplasm; GO:0005524,ATP binding; GO:0004693,cyclin-dependent protein serine/threonine kinase activity; GO:0106310,protein serine kinase activity; GO:0008353,RNA polymerase II CTD heptapeptide repeat kinase activity; GO:0071222,cellular response to lipopolysaccharide; GO:…	PF00069.28:Protein kinase domain	bHLH
SND1	22.7357	23.7591	20.5725	19.5703	18.8822	16.893	15.4509	12.9542	17.0105	14.7811	1749	2954	2069	2296	2018	1718	1742	1069	2048	1005	-0.346882	0.000215722	0.013732	false	NC_056057.1	93590223	94010021	+	SND1	--	K15979 staphylococcal nuclease domain-containing protein 1 | (RefSeq) SND1; staphylococcal nuclease domain-containing protein 1 (A)	ko05203: Viral carcinogenesis	staphylococcal nuclease domain-containing protein 1 [Ovis aries]	SND1_BOVIN RecName: Full=Staphylococcal nuclease domain-containing protein 1; EC=3.1.31.1 {ECO:0000250|UniProtKB:Q7KZF4}; AltName: Full=100 kDa coactivator; AltName: Full=p100 co-activator;	Q59FF0_HUMAN RecName: Full=Staphylococcal nuclease domain-containing protein 1 {ECO:0000256|ARBA:ARBA00017230}; EC=3.1.31.1 {ECO:0000256|ARBA:ARBA00011942}; AltName: Full=100 kDa coactivator {ECO:0000256|ARBA:ARBA00032059}; AltName: Full=p100 co-activator {ECO:0000256|ARBA:ARBA00032746}; Flags: Fragment;	Transcriptional coactivator p100	GO:0005829,cytosol; GO:0097433,dense body; GO:0042470,melanosome; GO:0005634,nucleus; GO:0016442,RISC complex; GO:0004521,endoribonuclease activity; GO:0004518,nuclease activity; GO:1905172,RISC complex binding; GO:0003723,RNA binding; GO:0031047,gene silencing by RNA; GO:0010587,miRNA catabolic process; GO:0006402,mRNA catabolic process; GO:0010564,regulation of cell cycle process; GO:0003674,mo…	PF00565.20:Staphylococcal nuclease homologue	--
novel.2988	2.1924	2.4138	2.1843	2.6214	2.5495	2.7628	3.0987	3.7741	3.2843	2.6733	476	847	620	868	769	793	986	879	1116	513	0.485579	0.00021606	0.013732	false	NC_056068.1	38706231	38717320	-	--	--	K09228 KRAB domain-containing zinc finger protein | (RefSeq) zinc finger protein 264-like isoform X2 (A)	ko05168: Herpes simplex virus 1 infection	hypothetical protein MJT46_006949 [Ovis ammon polii x Ovis aries]	--	A0A4W2DML8_BOBOX RecName: Full=Reverse transcriptase domain-containing protein {ECO:0000259|PROSITE:PS50878};	--	GO:0016021,integral component of membrane; GO:0005575,cellular_component; GO:0016020,membrane; GO:0031224,intrinsic component of membrane; GO:0110165,cellular anatomical entity	--	THAP
NRIP1	23.2257	27.1671	25.8599	25.5678	24.9054	25.7295	33.7946	41.2471	31.4414	33.6645	4045	7647	5888	6791	6026	5924	8626	7706	8570	5182	0.497457	0.000216283	0.013732	false	NC_056054.1	142922159	143021791	+	NRIP1	--	K17965 nuclear receptor-interacting protein 1 | (RefSeq) NRIP1; nuclear receptor-interacting protein 1 (A)	--	nuclear receptor-interacting protein 1 [Ovis aries]	NRIP1_HUMAN RecName: Full=Nuclear receptor-interacting protein 1; AltName: Full=Nuclear factor RIP140; AltName: Full=Receptor-interacting protein 140;	A0A6P3YFB9_SHEEP SubName: Full=nuclear receptor-interacting protein 1 {ECO:0000313|RefSeq:XP_004002872.2, ECO:0000313|RefSeq:XP_014947876.2};	--	GO:0000785,chromatin; GO:0005829,cytosol; GO:0001650,fibrillar center; GO:0000118,histone deacetylase complex; GO:0016607,nuclear speck; GO:0005730,nucleolus; GO:0005654,nucleoplasm; GO:0005634,nucleus; GO:0042826,histone deacetylase binding; GO:0030331,nuclear estrogen receptor binding; GO:0035259,nuclear glucocorticoid receptor binding; GO:0016922,nuclear receptor binding; GO:0046965,nuclear re…	PF15687.8:Nuclear receptor-interacting protein 1 repression 1	--
PGLS	13.8383	12.6699	11.871	10.0349	9.9919	9.3263	6.7065	5.9477	7.7678	6.8285	321	475	360	355	322	286	228	148	282	140	-0.565943	0.000219916	0.0138848	false	NC_056058.1	5363386	5371301	-	PGLS	--	K01057 6-phosphogluconolactonase [EC:3.1.1.31] | (RefSeq) PGLS; 6-phosphogluconolactonase (A)	ko00030: Pentose phosphate pathway; ko01100: Metabolic pathways; ko01200: Carbon metabolism	6-phosphogluconolactonase [Ovis aries]	6PGL_BOVIN RecName: Full=6-phosphogluconolactonase; Short=6PGL; EC=3.1.1.31;	A0A6P3E5F6_SHEEP RecName: Full=6-phosphogluconolactonase {ECO:0000256|RuleBase:RU365095}; Short=6PGL {ECO:0000256|RuleBase:RU365095}; EC=3.1.1.31 {ECO:0000256|RuleBase:RU365095};	6-phosphogluconolactonase - like protein	GO:0005737,cytoplasm; GO:0017057,6-phosphogluconolactonase activity; GO:0005975,carbohydrate metabolic process; GO:0006098,pentose-phosphate shunt; GO:0003674,molecular_function; GO:0003824,catalytic activity; GO:0016787,hydrolase activity; GO:0016788,hydrolase activity, acting on ester bonds; GO:0052689,carboxylic ester hydrolase activity; GO:0008150,biological_process; GO:0008152,metabolic proc…	PF01182.23:Glucosamine-6-phosphate isomerases/6-phosphogluconolactonase	--
PIAS1	32.8967	30.87	29.0455	31.5916	32.4166	37.8523	43.5365	65.9995	32.3738	64.219	4206	6379	4855	6160	5758	6398	8158	9052	6478	7257	0.755136	0.000220316	0.0138848	false	NC_056060.1	14864061	14992764	+	PIAS1	--	K04706 E3 SUMO-protein ligase PIAS1 [EC:2.3.2.-] | (RefSeq) PIAS1; E3 SUMO-protein ligase PIAS1 isoform X1 (A)	ko04120: Ubiquitin mediated proteolysis; ko04630: JAK-STAT signaling pathway; ko05160: Hepatitis C	E3 SUMO-protein ligase PIAS1 isoform X1 [Ovis aries]	PIAS1_HUMAN RecName: Full=E3 SUMO-protein ligase PIAS1; EC=2.3.2.-; AltName: Full=DEAD/H box-binding protein 1; AltName: Full=E3 SUMO-protein transferase PIAS1 {ECO:0000305}; AltName: Full=Gu-binding protein; Short=GBP; AltName: Full=Protein inhibitor of activated STAT protein 1; AltName: Full=RNA helicase II-binding protein;	A0A6P3EFI3_SHEEP SubName: Full=E3 SUMO-protein ligase PIAS1 isoform X1 {ECO:0000313|RefSeq:XP_004010310.2};	Zn-finger transcription factor	GO:0016607,nuclear speck; GO:0005654,nucleoplasm; GO:0005634,nucleus; GO:0016605,PML body; GO:0003677,DNA binding; GO:0140297,DNA-binding transcription factor binding; GO:0019899,enzyme binding; GO:0061665,SUMO ligase activity; GO:0019789,SUMO transferase activity; GO:0003712,transcription coregulator activity; GO:0003714,transcription corepressor activity; GO:0031625,ubiquitin protein ligase bin…	PF14324.9:PINIT domain	zf-MIZ
FAM71D	634.65	556.01	603.332	576.746	650.645	744.78	717.819	1283.8	716.461	1448.08	16793	23778	20871	23274	23918	26053	27837	36440	29670	33866	0.820942	0.000223977	0.0140636	false	NC_056060.1	77184308	77192625	+	FAM71D	--	--	--	protein FAM71D [Ovis aries]	GAR2_BOVIN RecName: Full=Golgi associated RAB2 interactor protein 2;	W5QJ47_SHEEP SubName: Full=Family with sequence similarity 71 member D {ECO:0000313|Ensembl:ENSOARP00000022749};	--	GO:0097225,sperm midpiece; GO:0030317,flagellated sperm motility; GO:0000003,reproduction; GO:0001539,cilium or flagellum-dependent cell motility; GO:0003341,cilium movement; GO:0007017,microtubule-based process; GO:0007018,microtubule-based movement; GO:0008150,biological_process; GO:0009987,cellular process; GO:0022414,reproductive process; GO:0048870,cell motility; GO:0060285,cilium-dependent …	PF12480.11:Protein of unknown function (DUF3699)	--
INPPL1	22.6892	24.1173	20.9418	19.9751	19.0418	17.1684	17.4353	13.2132	16.3614	12.8398	2971	5104	3585	3989	3464	2972	3346	1856	3353	1486	-0.367845	0.000225454	0.0141045	false	NC_056068.1	50557605	50573214	+	INPPL1	--	K15909 phosphatidylinositol-3,4,5-trisphosphate 5-phosphatase 2 [EC:3.1.3.86] | (RefSeq) INPPL1; phosphatidylinositol 3,4,5-trisphosphate 5-phosphatase 2 isoform X1 (A)	ko00562: Inositol phosphate metabolism; ko01100: Metabolic pathways; ko04070: Phosphatidylinositol signaling system; ko04662: B cell receptor signaling pathway; ko04666: Fc gamma R-mediated phagocytosis; ko04910: Insulin signaling pathway	phosphatidylinositol 3,4,5-trisphosphate 5-phosphatase 2 isoform X1 [Ovis aries]	SHIP2_PIG RecName: Full=Phosphatidylinositol 3,4,5-trisphosphate 5-phosphatase 2; EC=3.1.3.86 {ECO:0000269|PubMed:12847108}; AltName: Full=Inositol polyphosphate phosphatase-like protein 1; Short=INPPL-1; AltName: Full=Protein 51C; AltName: Full=SH2 domain-containing inositol 5'-phosphatase 2; Short=SH2 domain-containing inositol phosphatase 2; Short=SHIP-2;	A0A6P3EGL7_SHEEP RecName: Full=Phosphatidylinositol-3,4,5-trisphosphate 5-phosphatase {ECO:0000256|ARBA:ARBA00012981}; EC=3.1.3.86 {ECO:0000256|ARBA:ARBA00012981};	Inositol polyphosphate 5-phosphatase and related proteins	GO:0005856,cytoskeleton; GO:0005829,cytosol; GO:0030175,filopodium; GO:0030027,lamellipodium; GO:0016020,membrane; GO:0016607,nuclear speck; GO:0005634,nucleus; GO:0004445,inositol-polyphosphate 5-phosphatase activity; GO:0034485,phosphatidylinositol-3,4,5-trisphosphate 5-phosphatase activity; GO:0017124,SH3 domain binding; GO:0002376,immune system process; GO:0043569,negative regulation of insul…	PF00017.27:SH2 domain	--
TXNDC2	50.8464	45.3512	61.5221	51.1339	55.6039	71.4472	58.6257	105.573	66.083	121.348	2908	4192	4600	4460	4418	5402	4914	6477	5915	6134	0.794202	0.000227064	0.0141534	false	NC_056076.1	42386982	42389592	+	TXNDC2	--	K03671 thioredoxin 1 | (RefSeq) TXN; thioredoxin (A)	ko04621: NOD-like receptor signaling pathway; ko05012: Parkinson disease; ko05132: Salmonella infection; ko05418: Fluid shear stress and atherosclerosis	thioredoxin domain-containing protein 2 [Ovis aries]	TXND2_HUMAN RecName: Full=Thioredoxin domain-containing protein 2; AltName: Full=Spermatid-specific thioredoxin-1; Short=Sptrx-1;	A0A6P7DD52_SHEEP SubName: Full=thioredoxin domain-containing protein 2 {ECO:0000313|RefSeq:XP_027816643.1};	Thioredoxin	GO:0005737,cytoplasm; GO:0004791,thioredoxin-disulfide reductase activity; GO:0030154,cell differentiation; GO:0045454,cell redox homeostasis; GO:0007283,spermatogenesis; GO:0003674,molecular_function; GO:0003824,catalytic activity; GO:0015035,protein-disulfide reductase activity; GO:0015036,disulfide oxidoreductase activity; GO:0016209,antioxidant activity; GO:0016491,oxidoreductase activity; GO…	PF00085.23:Thioredoxin	--
GATD3	48.7522	45.4693	44.8252	46.4085	47.7984	32.4822	32.5472	23.3685	39.7778	23.4161	881	1328	1059	1279	1200	776	862	453	1125	374	-0.521021	0.000232123	0.0144044	false	NC_056054.1	264849352	264857436	+	GATD3	--	--	--	glutamine amidotransferase-like class 1 domain-containing protein 3, mitochondrial [Ovis aries]	GAL3B_HUMAN RecName: Full=Putative glutamine amidotransferase-like class 1 domain-containing protein 3B, mitochondrial {ECO:0000305}; AltName: Full=Keio novel protein-I {ECO:0000303|PubMed:8753807}; Short=KNP-I {ECO:0000303|PubMed:8753807}; AltName: Full=Protein GT335 {ECO:0000303|PubMed:8975701}; AltName: Full=Protein HES1 {ECO:0000303|PubMed:9150728}; Flags: Precursor;	C5IWT4_SHEEP SubName: Full=Chromosome 21 open reading frame 33 {ECO:0000313|EMBL:ACR55759.1}; SubName: Full=ES1 protein homolog, mitochondrial {ECO:0000313|RefSeq:NP_001156032.1};	--	GO:0005739,mitochondrion; GO:0005575,cellular_component; GO:0005622,intracellular anatomical structure; GO:0005737,cytoplasm; GO:0043226,organelle; GO:0043227,membrane-bounded organelle; GO:0043229,intracellular organelle; GO:0043231,intracellular membrane-bounded organelle; GO:0110165,cellular anatomical entity	PF01965.27:DJ-1/PfpI family	--
GAS2L1	58.0699	57.372	46.0818	48.7431	43.316	37.9263	38.8017	26.7644	39.4176	29.3654	4298	6863	4459	5502	4454	3711	4209	2125	4566	1921	-0.454541	0.000232778	0.0144044	false	NC_056070.1	68594693	68600099	+	GAS2L1	--	K24627 growth arrest-specific protein 2 | (RefSeq) GAS2L1; LOW QUALITY PROTEIN: GAS2-like protein 1 (A)	--	LOW QUALITY PROTEIN: GAS2-like protein 1 [Ovis aries]	GA2L1_HUMAN RecName: Full=GAS2-like protein 1; AltName: Full=GAS2-related protein on chromosome 22; AltName: Full=Growth arrest-specific protein 2-like 1;	A0A6P7EA99_SHEEP SubName: Full=LOW QUALITY PROTEIN: GAS2-like protein 1 {ECO:0000313|RefSeq:XP_027828080.1};	Dystonin, GAS (Growth-arrest-specific protein), and related proteins	GO:0005737,cytoplasm; GO:0005856,cytoskeleton; GO:0051015,actin filament binding; GO:0008093,cytoskeletal anchor activity; GO:0008017,microtubule binding; GO:0046966,nuclear thyroid hormone receptor binding; GO:0051764,actin crosslink formation; GO:0009267,cellular response to starvation; GO:0097067,cellular response to thyroid hormone stimulus; GO:0001578,microtubule bundle formation; GO:0030308…	PF02187.20:Growth-Arrest-Specific Protein 2 Domain	--
CEP170B	5.8342	5.6538	4.6522	5.4695	4.7218	4.3194	4.0734	3.305	3.7693	3.1169	989	1549	1031	1414	1112	968	1012	601	1000	467	-0.398145	0.000234464	0.0144564	false	NC_056071.1	67040458	67065289	+	CEP170B	--	K16463 centrosomal protein CEP170 | (RefSeq) CEP170B; centrosomal protein of 170 kDa protein B isoform X4 (A)	--	centrosomal protein of 170 kDa protein B isoform X1 [Ovis aries]	C170B_HUMAN RecName: Full=Centrosomal protein of 170 kDa protein B; AltName: Full=Centrosomal protein 170B; Short=Cep170B;	A0A6P7D329_SHEEP SubName: Full=centrosomal protein of 170 kDa protein B isoform X1 {ECO:0000313|RefSeq:XP_027813270.1};	--	GO:0005737,cytoplasm; GO:0005874,microtubule; GO:0005575,cellular_component; GO:0005622,intracellular anatomical structure; GO:0110165,cellular anatomical entity; GO:0005856,cytoskeleton; GO:0015630,microtubule cytoskeleton; GO:0043226,organelle; GO:0043228,non-membrane-bounded organelle; GO:0043229,intracellular organelle; GO:0043232,intracellular non-membrane-bounded organelle; GO:0099080,supra…	PF15308.9:CEP170 C-terminus	--
novel.902	3.5323	3.1752	4.0273	0	3.7899	0.1512	0	0	0	0	53	77	79	0	79	3	0	0	0	0	-6.41662	0.00023939	1	down	NC_056056.1	27593312	27594407	-	--	--	--	--	--	--	--	--	--	--	--
RPL36AL	37.7578	29.8916	28.7018	29.525	28.3598	23.8894	22.7225	17.4898	21.4282	19.5468	483	618	480	576	504	404	426	240	429	221	-0.445413	0.000241754	0.0148522	false	NC_056060.1	40909416	40910597	-	RPL36AL	--	K02929 large subunit ribosomal protein L44e | (RefSeq) 60S ribosomal protein L36a (A)	ko03010: Ribosome; ko05171: Coronavirus disease - COVID-19	hypothetical protein JEQ12_018150 [Ovis aries]	RL36A_HUMAN RecName: Full=60S ribosomal protein L36a; AltName: Full=60S ribosomal protein L44; AltName: Full=Cell growth-inhibiting gene 15 protein; AltName: Full=Cell migration-inducing gene 6 protein; AltName: Full=Large ribosomal subunit protein eL42 {ECO:0000303|PubMed:24524803};	A0A836A0T7_SHEEP SubName: Full=Uncharacterized protein {ECO:0000313|EMBL:KAG5206577.1};	60S ribosomal protein L44	GO:0005829,cytosol; GO:0022625,cytosolic large ribosomal subunit; GO:0022626,cytosolic ribosome; GO:0005783,endoplasmic reticulum; GO:0005886,plasma membrane; GO:0042788,polysomal ribosome; GO:0005840,ribosome; GO:0003723,RNA binding; GO:0003735,structural constituent of ribosome; GO:0002181,cytoplasmic translation; GO:0006412,translation; GO:0003674,molecular_function; GO:0003676,nucleic acid bi…	PF00935.22:Ribosomal protein L44	--
MPND	2.8652	2.4083	2.2122	2.8003	2.7433	1.5539	1.7705	1.1591	1.6062	1.4374	106	144	107	158	141	76	96	46	93	47	-0.683397	0.000243848	0.0149272	false	NC_056058.1	17544664	17554137	-	MPND	--	K24173 MPN domain-containing protein | (RefSeq) MPND; MPN domain-containing protein (A)	--	PREDICTED: MPN domain-containing protein [Capra hircus]	MPND_MOUSE RecName: Full=MPN domain-containing protein {ECO:0000305}; EC=3.4.-.- {ECO:0000250|UniProtKB:Q5VVJ2};	A0A452EQ63_CAPHI SubName: Full=MPN domain containing {ECO:0000313|Ensembl:ENSCHIP00000013893};	26S proteasome regulatory complex, subunit RPN11	GO:0042393,histone binding; GO:0070122,NA; GO:0046872,metal ion binding; GO:0140492,metal-dependent deubiquitinase activity; GO:0003713,transcription coactivator activity; GO:0006338,chromatin remodeling; GO:0045944,positive regulation of transcription by RNA polymerase II; GO:0006508,proteolysis; GO:0003674,molecular_function; GO:0005488,binding; GO:0005515,protein binding; GO:0043167,ion bindin…	PF18755.4:Restriction Enzyme Adenine Methylase Associated	MYB
PRICKLE4	8.8829	9.2405	9.4745	10.3032	13.0681	7.0405	6.2542	2.9692	6.3768	3.884	251	422	350	444	513	263	259	90	282	97	-0.84752	0.000245232	0.0149583	false	NC_056073.1	15630053	15634222	+	PRICKLE4	--	K04511 prickle | (RefSeq) PRICKLE4; LOW QUALITY PROTEIN: prickle-like protein 4 (A)	ko04310: Wnt signaling pathway	LOW QUALITY PROTEIN: prickle-like protein 4 [Ovis aries]	PRIC4_HUMAN RecName: Full=Prickle-like protein 4; AltName: Full=Overexpressed breast tumor protein;	A0A6P7D7T8_SHEEP SubName: Full=LOW QUALITY PROTEIN: prickle-like protein 4 {ECO:0000313|RefSeq:XP_027814795.1};	FOG: LIM domain	GO:0005912,adherens junction; GO:0031941,filamentous actin; GO:0005634,nucleus; GO:0001725,stress fiber; GO:0030018,Z disc; GO:0003779,actin binding; GO:0051371,muscle alpha-actinin binding; GO:0008270,zinc ion binding; GO:0030036,actin cytoskeleton organization; GO:0007507,heart development; GO:0061061,muscle structure development; GO:0003674,molecular_function; GO:0005488,binding; GO:0005515,pr…	PF00412.25:LIM domain	--
TNRC6B	11.261	11.7183	10.6681	10.93	12.6215	13.2343	12.5036	14.5993	13.0806	14.3383	4658	7834	5769	6895	7253	7237	7580	6478	8468	5242	0.351921	0.000246618	0.0149893	false	NC_056056.1	217224456	217486347	+	TNRC6B	--	K18412 trinucleotide repeat-containing gene 6 protein | (RefSeq) TNRC6B; trinucleotide repeat-containing gene 6B protein isoform X1 (A)	--	trinucleotide repeat-containing gene 6B protein isoform X8 [Camelus dromedarius]	TNR6B_HUMAN RecName: Full=Trinucleotide repeat-containing gene 6B protein;	A0A6P3H0A8_BISBI SubName: Full=trinucleotide repeat-containing gene 6B protein isoform X2 {ECO:0000313|RefSeq:XP_010832045.1};	--	GO:0005829,cytosol; GO:0005654,nucleoplasm; GO:0000932,P-body; GO:0003723,RNA binding; GO:0031047,gene silencing by RNA; GO:0035195,miRNA-mediated gene silencing; GO:0035278,miRNA-mediated gene silencing by inhibition of translation; GO:1900153,positive regulation of nuclear-transcribed mRNA catabolic process, deadenylation-dependent decay; GO:0060213,positive regulation of nuclear-transcribed mR…	PF16608.8:TNRC6-PABC binding domain	--
ARFRP1	65.6676	46.8627	56.1129	70.0773	66.7209	42.1721	41.0039	32.6078	47.7258	32.3239	2510	2895	2804	4085	3543	2131	2297	1337	2855	1092	-0.544686	0.000250386	0.015118	false	NC_056066.1	53748278	53754955	+	ARFRP1	--	K07952 ADP-ribosylation factor related protein 1 | (RefSeq) ARFRP1; ADP-ribosylation factor-related protein 1 (A)	--	ADP-ribosylation factor-related protein 1 isoform X5 [Prionailurus bengalensis]	ARFRP_BOVIN RecName: Full=ADP-ribosylation factor-related protein 1; Short=ARF-related protein 1;	A0A8B9XUE3_BOSMU SubName: Full=ADP ribosylation factor related protein 1 {ECO:0000313|Ensembl:ENSBGRP00000024744};	GTP-binding ADP-ribosylation factor-like protein yARL3	GO:0005829,cytosol; GO:0005794,Golgi apparatus; GO:0016020,membrane; GO:0005802,trans-Golgi network; GO:0005525,GTP binding; GO:0003924,GTPase activity; GO:0007369,gastrulation; GO:0043001,Golgi to plasma membrane protein transport; GO:0006886,intracellular protein transport; GO:0034067,protein localization to Golgi apparatus; GO:0042147,retrograde transport, endosome to Golgi; GO:0000166,nucleot…	PF00025.24:ADP-ribosylation factor family	--
ZBBX	41.9133	38.7141	35.4154	36.2988	42.3915	48.9649	41.3469	63.6538	47.3704	62.2051	2656	3965	2934	3508	3732	4102	3840	4327	4698	3484	0.549806	0.000251375	0.015118	false	NC_056054.1	220717880	220840131	+	ZBBX	--	--	--	zinc finger B-box domain-containing protein 1 isoform X1 [Ovis aries]	ZBBX_HUMAN RecName: Full=Zinc finger B-box domain-containing protein 1;	A0A6P3TBT5_SHEEP SubName: Full=zinc finger B-box domain-containing protein 1 isoform X1 {ECO:0000313|RefSeq:XP_011955383.2};	--	GO:0031514,motile cilium; GO:0046872,metal ion binding; GO:0003341,cilium movement; GO:0003674,molecular_function; GO:0005488,binding; GO:0043167,ion binding; GO:0043169,cation binding; GO:0007017,microtubule-based process; GO:0007018,microtubule-based movement; GO:0008150,biological_process; GO:0009987,cellular process; GO:0005575,cellular_component; GO:0005929,cilium; GO:0042995,cell projection…	PF00643.27:B-box zinc finger	--
IQCH	28.2319	29.0618	29.8107	29.7988	31.6443	35.5502	33.1076	48.4888	35.2188	44.1889	2037	3389	2812	3279	3172	3391	3501	3753	3977	2818	0.514083	0.000251392	0.015118	false	NC_056060.1	14074000	14221709	+	IQCH	--	K24842 IQ domain-containing protein H | (RefSeq) IQCH; IQ domain-containing protein H (A)	--	IQ domain-containing protein H [Ovis aries]	IQCH_HUMAN RecName: Full=IQ domain-containing protein H; AltName: Full=Testis development protein NYD-SP5;	W5QAD3_SHEEP SubName: Full=IQ motif containing H {ECO:0000313|Ensembl:ENSOARP00000019676};	--	--	PF00612.30:IQ calmodulin-binding motif	--
LATS1	13.824	16.7107	14.048	16.1653	15.9924	17.0504	20.1874	27.5634	17.7412	23.7177	2225	4347	2956	3968	3576	3628	4762	4759	4469	3374	0.580998	0.000253517	0.0151923	false	NC_056061.1	73955736	73991762	-	LATS1	--	K08791 serine/threonine-protein kinase LATS1/2 [EC:2.7.11.1] | (RefSeq) LATS1; serine/threonine-protein kinase LATS1 (A)	ko04390: Hippo signaling pathway; ko04392: Hippo signaling pathway - multiple species	serine/threonine-protein kinase LATS1 isoform X1 [Ovis aries]	LATS1_HUMAN RecName: Full=Serine/threonine-protein kinase LATS1; EC=2.7.11.1 {ECO:0000269|PubMed:10518011, ECO:0000269|PubMed:15122335}; AltName: Full=Large tumor suppressor homolog 1; AltName: Full=WARTS protein kinase; Short=h-warts;	A0A6P3EG36_SHEEP SubName: Full=serine/threonine-protein kinase LATS1 isoform X1 {ECO:0000313|RefSeq:XP_004011455.1};	Warts/lats-like serine threonine kinases	GO:0005829,cytosol; GO:0005815,microtubule organizing center; GO:0030496,midbody; GO:0005634,nucleus; GO:0000922,spindle pole; GO:0005524,ATP binding; GO:0000287,magnesium ion binding; GO:0030331,nuclear estrogen receptor binding; GO:0019901,protein kinase binding; GO:0106310,protein serine kinase activity; GO:0004674,protein serine/threonine kinase activity; GO:0051301,cell division; GO:0051220,…	PF00069.28:Protein kinase domain	bHLH
NAXD	6.8692	6.7733	6.2087	7.0599	5.7963	4.4176	4.2833	3.5016	5.5727	4.0752	534	851	631	837	626	454	488	292	678	280	-0.477121	0.000259278	0.01545	false	NC_056063.1	84590707	84603479	+	NAXD	--	K17757 ATP-dependent NAD(P)H-hydrate dehydratase [EC:4.2.1.93] | (RefSeq) NAXD; ATP-dependent (S)-NAD(P)H-hydrate dehydratase isoform X4 (A)	--	ATP-dependent (S)-NAD(P)H-hydrate dehydratase isoform X1 [Ovis aries]	NNRD_BOVIN RecName: Full=ATP-dependent (S)-NAD(P)H-hydrate dehydratase {ECO:0000255|HAMAP-Rule:MF_03157}; EC=4.2.1.93 {ECO:0000250|UniProtKB:Q9CZ42, ECO:0000255|HAMAP-Rule:MF_03157}; AltName: Full=ATP-dependent NAD(P)HX dehydratase {ECO:0000255|HAMAP-Rule:MF_03157}; AltName: Full=Carbohydrate kinase domain-containing protein {ECO:0000255|HAMAP-Rule:MF_03157}; AltName: Full=NAD(P)HX dehydratase {E…	A0A836CYT2_SHEEP RecName: Full=ATP-dependent (S)-NAD(P)H-hydrate dehydratase {ECO:0000256|HAMAP-Rule:MF_03157}; EC=4.2.1.93 {ECO:0000256|HAMAP-Rule:MF_03157}; AltName: Full=ATP-dependent NAD(P)HX dehydratase {ECO:0000256|HAMAP-Rule:MF_03157}; AltName: Full=Carbohydrate kinase domain-containing protein {ECO:0000256|HAMAP-Rule:MF_03157};	Predicted sugar kinase	GO:0005739,mitochondrion; GO:0052855,ADP-dependent NAD(P)H-hydrate dehydratase activity; GO:0005524,ATP binding; GO:0047453,ATP-dependent NAD(P)H-hydrate dehydratase activity; GO:0110051,metabolite repair; GO:0046496,nicotinamide nucleotide metabolic process; GO:0003674,molecular_function; GO:0003824,catalytic activity; GO:0016829,lyase activity; GO:0016835,carbon-oxygen lyase activity; GO:001683…	PF01256.20:Carbohydrate kinase	--
VILL	5.3396	7.4099	5.5138	4.9552	5.1337	4.109	3.5987	3.3116	4.5327	2.9898	980	2198	1323	1387	1309	997	968	652	1302	485	-0.507223	0.00025989	0.01545	false	NC_056072.1	11463289	11488415	+	VILL	--	K05761 villin 1 | (RefSeq) VIL1; villin-1 (A)	--	villin-like protein isoform X1 [Ovis aries]	VILL_HUMAN RecName: Full=Villin-like protein;	A0A6P7D6V5_SHEEP SubName: Full=villin-like protein {ECO:0000313|RefSeq:XP_027813814.1};	Actin regulatory proteins (gelsolin/villin family)	GO:0015629,actin cytoskeleton; GO:0005737,cytoplasm; GO:0051015,actin filament binding; GO:0005546,phosphatidylinositol-4,5-bisphosphate binding; GO:0005200,structural constituent of cytoskeleton; GO:0051014,actin filament severing; GO:0008154,actin polymerization or depolymerization; GO:0051016,barbed-end actin filament capping; GO:0003674,molecular_function; GO:0003779,actin binding; GO:0005488…	PF00626.25:Gelsolin repeat	--
novel.2142	0.8324	1.2071	0.9352	2.1662	1.8912	2.9516	5.0763	2.6432	1.4627	6.475	32	75	47	127	101	150	286	109	88	220	1.50183	0.00026159	0.01545	up	NC_056062.1	92276205	92333331	-	--	--	--	--	--	--	--	--	--	--	--
EIF3H	94.5892	86.3521	74.7183	77.5097	73.5444	91.0707	99.7833	125.178	98.1668	146.891	2507	3699	2589	3133	2708	3191	3876	3559	4072	3441	0.580807	0.000261737	0.01545	false	NC_056062.1	60663533	60762615	+	EIF3H	--	K03247 translation initiation factor 3 subunit H | (RefSeq) EIF3H; eukaryotic translation initiation factor 3 subunit H (A)	ko05162: Measles	hypothetical protein G4228_013977, partial [Cervus hanglu yarkandensis]	EIF3H_BOVIN RecName: Full=Eukaryotic translation initiation factor 3 subunit H {ECO:0000255|HAMAP-Rule:MF_03007}; Short=eIF3h {ECO:0000255|HAMAP-Rule:MF_03007}; AltName: Full=Eukaryotic translation initiation factor 3 subunit 3 {ECO:0000255|HAMAP-Rule:MF_03007}; AltName: Full=eIF-3-gamma; AltName: Full=eIF3 p40 subunit {ECO:0000255|HAMAP-Rule:MF_03007};	L8IFN2_9CETA SubName: Full=Eukaryotic translation initiation factor 3 subunit H {ECO:0000313|EMBL:ELR55300.1}; Flags: Fragment;	Translation initiation factor 3, subunit h (eIF-3h)	GO:0016282,eukaryotic 43S preinitiation complex; GO:0033290,eukaryotic 48S preinitiation complex; GO:0005852,eukaryotic translation initiation factor 3 complex; GO:0071541,eukaryotic translation initiation factor 3 complex, eIF3m; GO:0042788,polysomal ribosome; GO:0070122,NA; GO:0140492,metal-dependent deubiquitinase activity; GO:0008237,metallopeptidase activity; GO:0003743,translation initiatio…	PF19445.2:C-terminal region of eIF3h	--
LOC101106550	21.1602	22.332	21.0439	19.9723	18.2065	16.5623	16.3763	14.2801	17.1998	15.0504	3568	6086	4639	5136	4265	3692	4047	2583	4539	2243	-0.265307	0.000263024	0.01545	false	NC_056072.1	58960606	59018582	-	LOC101106550	--	K09250 cellular nucleic acid-binding protein | (RefSeq) cellular nucleic acid-binding protein isoform X4 (A)	--	cellular nucleic acid-binding protein isoform X1 [Ovis aries]	CNBP_HUMAN RecName: Full=CCHC-type zinc finger nucleic acid binding protein {ECO:0000312|HGNC:HGNC:13164}; AltName: Full=Cellular nucleic acid-binding protein {ECO:0000305}; Short=CNBP {ECO:0000305}; AltName: Full=Zinc finger protein 9;	A0A8C5NUW6_JACJA SubName: Full=Uncharacterized protein {ECO:0000313|Ensembl:ENSJJAP00000001393};	E3 ubiquitin ligase interacting with arginine methyltransferase	GO:0005737,cytoplasm; GO:0005829,cytosol; GO:0005783,endoplasmic reticulum; GO:0005634,nucleus; GO:0051880,G-quadruplex DNA binding; GO:0003729,mRNA binding; GO:0003723,RNA binding; GO:0003697,single-stranded DNA binding; GO:0003727,single-stranded RNA binding; GO:0045182,translation regulator activity; GO:0008270,zinc ion binding; GO:0042632,cholesterol homeostasis; GO:0071919,G-quadruplex DNA f…	PF00098.26:Zinc knuckle	TF_others
GNL2	155.796	154.56	145.163	151.764	167.242	167.643	178.368	188.246	172.901	191.782	8023	12864	9773	11919	11965	11413	13462	10399	13935	8729	0.321992	0.00026366	0.01545	false	NC_056054.1	12383675	12407738	-	GNL2	--	K14537 nuclear GTP-binding protein | (RefSeq) GNL2; nucleolar GTP-binding protein 2 isoform X1 (A)	ko03008: Ribosome biogenesis in eukaryotes	nucleolar GTP-binding protein 2 isoform X1 [Ovis aries]	NOG2_HUMAN RecName: Full=Nucleolar GTP-binding protein 2; AltName: Full=Autoantigen NGP-1;	A0A6P3DY29_SHEEP RecName: Full=Nucleolar GTP-binding protein 2 {ECO:0000256|RuleBase:RU364023};	Nucleolar GTPase	GO:0016020,membrane; GO:0005730,nucleolus; GO:0005634,nucleus; GO:0005525,GTP binding; GO:0003924,GTPase activity; GO:0003723,RNA binding; GO:0042254,ribosome biogenesis; GO:0000166,nucleotide binding; GO:0003674,molecular_function; GO:0005488,binding; GO:0017076,purine nucleotide binding; GO:0019001,guanyl nucleotide binding; GO:0032553,ribonucleotide binding; GO:0032555,purine ribonucleotide bi…	PF08153.15:NGP1NT (NUC091) domain	--
DEPDC1	11.4697	11.4904	10.4514	11.4834	13.6776	12.736	17.0286	18.8642	14.1377	14.3955	1171	1896	1395	1788	1940	1719	2548	2066	2259	1299	0.503274	0.000264443	0.01545	false	NC_056054.1	44174768	44197902	-	DEPDC1	--	K09228 KRAB domain-containing zinc finger protein | (RefSeq) zinc finger protein 264-like isoform X2 (A)	ko05168: Herpes simplex virus 1 infection	DEP domain-containing protein 1A isoform X1 [Ovis aries]	DEP1A_HUMAN RecName: Full=DEP domain-containing protein 1A;	W5PPM8_SHEEP SubName: Full=DEP domain containing 1 {ECO:0000313|Ensembl:ENSOARP00000012405}; SubName: Full=DEP domain-containing protein 1A isoform X2 {ECO:0000313|RefSeq:XP_004002120.1};	--	GO:0005634,nucleus; GO:0017053,transcription repressor complex; GO:0005096,GTPase activator activity; GO:0035556,intracellular signal transduction; GO:0045892,negative regulation of DNA-templated transcription; GO:0003674,molecular_function; GO:0008047,enzyme activator activity; GO:0030234,enzyme regulator activity; GO:0030695,GTPase regulator activity; GO:0060589,nucleoside-triphosphatase regula…	PF00610.24:Domain found in Dishevelled, Egl-10, and Pleckstrin (DEP)	zf-C2H2
PPIL6	14.6057	13.457	11.9514	12.8969	13.7909	17.0619	14.2895	17.2767	14.9006	17.1016	1376	2049	1472	1853	1805	2125	1973	1746	2197	1424	0.381705	0.000265054	0.01545	false	NC_056061.1	28029937	28070357	+	PPIL6	--	K12739 peptidyl-prolyl cis-trans isomerase-like 6 [EC:5.2.1.8] | (RefSeq) PPIL6; probable inactive peptidyl-prolyl cis-trans isomerase-like 6 isoform X1 (A)	--	probable inactive peptidyl-prolyl cis-trans isomerase-like 6 isoform X3 [Ovis aries]	PPIL6_BOVIN RecName: Full=Probable inactive peptidyl-prolyl cis-trans isomerase-like 6 {ECO:0000305}; Short=PPIase {ECO:0000305}; AltName: Full=Cyclophilin-like protein PPIL6 {ECO:0000250|UniProtKB:Q8IXY8};	A0A6P3TPU1_SHEEP RecName: Full=Peptidyl-prolyl cis-trans isomerase {ECO:0000256|RuleBase:RU363019}; Short=PPIase {ECO:0000256|RuleBase:RU363019}; EC=5.2.1.8 {ECO:0000256|RuleBase:RU363019};	HSP90 co-chaperone CPR7/Cyclophilin	GO:0005737,cytoplasm; GO:0003755,peptidyl-prolyl cis-trans isomerase activity; GO:0006457,protein folding; GO:0000413,protein peptidyl-prolyl isomerization; GO:0003674,molecular_function; GO:0003824,catalytic activity; GO:0016853,isomerase activity; GO:0016859,cis-trans isomerase activity; GO:0140096,catalytic activity, acting on a protein; GO:0008150,biological_process; GO:0009987,cellular proce…	PF00160.24:Cyclophilin type peptidyl-prolyl cis-trans isomerase/CLD	zf-C2H2
BBIP1	65.0711	58.9398	51.1067	60.4587	65.4122	71.508	79.6359	79.6141	63.0058	84.2658	3770	5519	3871	5342	5265	5477	6762	4948	5713	4315	0.437048	0.000266677	0.0154917	false	NC_056075.1	30981612	30998181	-	BBIP1	--	K19399 BBSome-interacting protein 1 | (RefSeq) BBIP1; BBSome-interacting protein 1 isoform X1 (A)	--	BBSome-interacting protein 1 isoform X1 [Ovis aries]	BBIP1_HUMAN RecName: Full=BBSome-interacting protein 1; AltName: Full=BBSome-interacting protein of 10 kDa;	A0A452EUG2_CAPHI SubName: Full=BBSome interacting protein 1 {ECO:0000313|Ensembl:ENSCHIP00000015646};	--	GO:0034464,BBSome; GO:0060170,ciliary membrane; GO:0005737,cytoplasm; GO:0005829,cytosol; GO:0060271,cilium assembly; GO:0042755,eating behavior; GO:0015031,protein transport; GO:0097500,receptor localization to non-motile cilium; GO:0006996,organelle organization; GO:0008150,biological_process; GO:0009987,cellular process; GO:0016043,cellular component organization; GO:0022607,cellular component…	PF14777.9:Cilia BBSome complex subunit 10	--
TEKT3	25.7846	32.8245	27.4516	29.7211	30.5121	37.0741	34.4071	43.7628	31.7077	39.3745	1896	3901	2639	3333	3117	3604	3708	3452	3649	2559	0.457307	0.000274505	0.0158367	false	NC_056064.1	32580672	32616696	-	TEKT3	--	K18630 tektin-3 | (RefSeq) TEKT3; tektin-3 (A)	--	tektin-3 [Ovis aries]	TEKT3_BOVIN RecName: Full=Tektin-3 {ECO:0000303|PubMed:26268136};	W5Q4X8_SHEEP RecName: Full=Tektin {ECO:0000256|RuleBase:RU367040};	Cystoskeletal protein Tektin	GO:0002080,acrosomal membrane; GO:0005879,axonemal microtubule; GO:0015630,microtubule cytoskeleton; GO:0002081,outer acrosomal membrane; GO:0036126,sperm flagellum; GO:0060271,cilium assembly; GO:0060294,cilium movement involved in cell motility; GO:0030317,flagellated sperm motility; GO:0060378,regulation of brood size; GO:0006996,organelle organization; GO:0008150,biological_process; GO:000998…	PF03148.17:Tektin family	--
PSMG3	15.9073	13.7043	13.4771	13.0732	14.5309	9.9823	11.1946	7.5142	10.3919	6.6988	446	621	494	559	566	370	460	226	456	166	-0.521193	0.00027455	0.0158367	false	NC_056077.1	41766130	41767815	+	PSMG3	--	K11877 proteasome assembly chaperone 3 | (RefSeq) PSMG3; proteasome assembly chaperone 3 (A)	--	proteasome assembly chaperone 3 [Ovis aries]	PSMG3_BOVIN RecName: Full=Proteasome assembly chaperone 3;	W5P5P8_SHEEP SubName: Full=Proteasome assembly Chaperone 3 {ECO:0000313|Ensembl:ENSOARP00000005751, ECO:0000313|RefSeq:XP_004021118.1};	Uncharacterized conserved protein	GO:0032991,protein-containing complex; GO:0060090,molecular adaptor activity; GO:0044877,protein-containing complex binding; GO:0051131,chaperone-mediated protein complex assembly; GO:0043248,proteasome assembly; GO:0003674,molecular_function; GO:0005488,binding; GO:0008150,biological_process; GO:0009987,cellular process; GO:0016043,cellular component organization; GO:0022607,cellular component a…	PF10178.12:Proteasome assembly chaperone 3	--
novel.4047	9.8069	6.5066	9.7508	6.0696	10.3817	5.7717	5.3857	4.5482	5.6098	4.5517	1604	1720	2085	1514	2359	1248	1291	798	1436	658	-0.615665	0.000275396	0.0158367	false	NC_056077.1	1551715	1563014	-	--	--	K01340 tryptase [EC:3.4.21.59] | (RefSeq) tryptase-2 precursor (A)	ko05164: Influenza A	PREDICTED: mastin-like [Capra hircus]	TRYM_CANLF RecName: Full=Mastin; EC=3.4.21.-; AltName: Full=Mast cell protease 3; Short=DMP; Short=MCP-3; Short=dMCP-3; AltName: Full=Mastocytoma protease; Flags: Precursor;	W5PZC5_SHEEP SubName: Full=Uncharacterized protein {ECO:0000313|Ensembl:ENSOARP00000015811};	Trypsin	GO:0005737,cytoplasm; GO:0005615,extracellular space; GO:0004252,serine-type endopeptidase activity; GO:0006508,proteolysis; GO:0003674,molecular_function; GO:0003824,catalytic activity; GO:0004175,endopeptidase activity; GO:0008233,peptidase activity; GO:0008236,serine-type peptidase activity; GO:0016787,hydrolase activity; GO:0017171,serine hydrolase activity; GO:0140096,catalytic activity, act…	PF00089.29:Trypsin	THAP
CCDC150	81.7516	84.7414	81.9666	83.6603	97.065	107.036	96.8941	131.525	97.2957	138.334	7127	11940	9342	11123	11756	12336	12380	12300	13275	10659	0.523341	0.000279552	0.0160217	false	NC_056055.1	198975115	199074391	+	CCDC150	--	--	--	PREDICTED: coiled-coil domain-containing protein 150, partial [Capra hircus]	CC150_HUMAN RecName: Full=Coiled-coil domain-containing protein 150;	A0A452E459_CAPHI SubName: Full=Coiled-coil domain containing 150 {ECO:0000313|Ensembl:ENSCHIP00000006790};	--	--	--	--
LRRC69	4.5865	3.9106	3.0225	3.6353	3.4465	4.8799	4.505	6.4369	4.4764	7.3904	455	627	392	550	475	640	655	685	695	648	0.690507	0.000283933	0.0162184	false	NC_056062.1	86152618	86232582	-	LRRC69	--	--	--	leucine-rich repeat-containing protein 69 [Ovis aries]	LRC69_HUMAN RecName: Full=Leucine-rich repeat-containing protein 69;	A0A6P7ED05_SHEEP SubName: Full=leucine-rich repeat-containing protein 69 {ECO:0000313|RefSeq:XP_027829040.1};	--	GO:0007165,signal transduction; GO:0007154,cell communication; GO:0008150,biological_process; GO:0009987,cellular process; GO:0023052,signaling; GO:0050789,regulation of biological process; GO:0050794,regulation of cellular process; GO:0050896,response to stimulus; GO:0051716,cellular response to stimulus; GO:0065007,biological regulation	PF13855.9:Leucine rich repeat	ETS
NBN	21.5017	23.2094	18.0431	18.0331	18.689	22.9425	32.7615	37.2851	20.0552	49.8355	1566	2732	1718	2003	1891	2209	3497	2913	2286	3208	0.833087	0.000286961	0.0163367	false	NC_056062.1	86652316	86707680	+	NBN	--	K10867 nibrin | (RefSeq) NBN; nibrin isoform X1 (A)	ko03440: Homologous recombination; ko04218: Cellular senescence	nibrin isoform X1 [Ovis aries]	NBN_HUMAN RecName: Full=Nibrin; AltName: Full=Cell cycle regulatory protein p95; AltName: Full=Nijmegen breakage syndrome protein 1;	A0A6P3E990_SHEEP RecName: Full=Nibrin {ECO:0000256|ARBA:ARBA00020013, ECO:0000256|PIRNR:PIRNR011869};	--	GO:0070533,BRCA1-C complex; GO:0098687,chromosomal region; GO:0000781,chromosome, telomeric region; GO:0005829,cytosol; GO:0030870,Mre11 complex; GO:0042405,nuclear inclusion body; GO:0005730,nucleolus; GO:0005654,nucleoplasm; GO:0005634,nucleus; GO:0016605,PML body; GO:0005657,replication fork; GO:0035861,site of double-strand break; GO:0003684,damaged DNA binding; GO:0140297,DNA-binding transcr…	PF08599.13:DNA damage repair protein Nbs1	--
SPRED3	11.9394	10.2149	10.1958	11.1375	10.9035	12.8554	15.0651	11.7424	11.8993	12.6467	1254	1734	1400	1784	1591	1785	2319	1323	1956	1174	0.343071	0.000293125	0.0165794	false	NC_056067.1	47575248	47584602	+	SPRED3	--	K04703 sprouty-related, EVH1 domain-containing protein | (RefSeq) SPRED3; sprouty-related, EVH1 domain-containing protein 3 isoform X1 (A)	--	sprouty-related, EVH1 domain-containing protein 3 isoform X1 [Ovis aries]	SPRE3_MOUSE RecName: Full=Sprouty-related, EVH1 domain-containing protein 3; Short=Spred-3;	A0A4W2CD89_BOBOX SubName: Full=Sprouty related EVH1 domain containing 3 {ECO:0000313|Ensembl:ENSBIXP00005031523};	Signal transduction protein Enabled, contains WH1 domain	GO:0005886,plasma membrane; GO:0019901,protein kinase binding; GO:0010719,negative regulation of epithelial to mesenchymal transition; GO:0070373,negative regulation of ERK1 and ERK2 cascade; GO:1902747,negative regulation of lens fiber cell differentiation; GO:0043409,negative regulation of MAPK cascade; GO:0030512,negative regulation of transforming growth factor beta receptor signaling pathway…	PF05210.16:Sprouty protein (Spry)	--
PASD1	14.2391	17.7314	14.5845	17.6573	14.8281	17.9884	20.3661	23.9781	18.1859	24.4886	873	1757	1169	1651	1263	1458	1830	1577	1745	1327	0.518881	0.000293241	0.0165794	false	NC_056080.1	84071326	84141367	-	PASD1	--	K21753 circadian clock protein PASD1 | (RefSeq) PASD1; circadian clock protein PASD1 (A)	--	circadian clock protein PASD1 [Ovis aries]	PASD1_HUMAN RecName: Full=Circadian clock protein PASD1 {ECO:0000305}; AltName: Full=Cancer/testis antigen 63 {ECO:0000303|PubMed:16112646}; Short=CT63 {ECO:0000303|PubMed:16112646}; AltName: Full=OX-TES-1 {ECO:0000303|PubMed:15162151}; AltName: Full=PAS domain-containing protein 1 {ECO:0000303|PubMed:15162151, ECO:0000312|HGNC:HGNC:20686};	A0A452FLG5_CAPHI RecName: Full=PAS domain-containing protein {ECO:0000259|PROSITE:PS50112};	--	GO:1990513,CLOCK-BMAL transcription complex; GO:1990512,Cry-Per complex; GO:0016607,nuclear speck; GO:0005634,nucleus; GO:0140297,DNA-binding transcription factor binding; GO:0140416,transcription regulator inhibitor activity; GO:0032922,circadian regulation of gene expression; GO:0042754,negative regulation of circadian rhythm; GO:0045892,negative regulation of DNA-templated transcription; GO:00…	PF00989.28:PAS fold	bHLH
GML	29.1133	35.2596	32.0488	29.2848	28.451	22.397	23.9244	18.0601	25.3911	19.435	822	1609	1183	1261	1116	836	990	547	1122	485	-0.39354	0.000294736	0.0165794	false	NC_056062.1	14485212	14522883	+	GML	--	--	--	glycosyl-phosphatidylinositol-anchored molecule-like protein isoform X1 [Ovis aries]	GML_HUMAN RecName: Full=Glycosyl-phosphatidylinositol-anchored molecule-like protein; Flags: Precursor;	A0A6P7EDR6_SHEEP SubName: Full=glycosyl-phosphatidylinositol-anchored molecule-like protein {ECO:0000313|RefSeq:XP_027829287.1};	--	GO:0031225,anchored component of membrane; GO:0019898,extrinsic component of membrane; GO:0005886,plasma membrane; GO:0006915,apoptotic process; GO:0006977,DNA damage response, signal transduction by p53 class mediator resulting in cell cycle arrest; GO:0008285,negative regulation of cell population proliferation; GO:0008150,biological_process; GO:0008219,cell death; GO:0009987,cellular process; …	PF00021.24:u-PAR/Ly-6 domain	--
ZXDC	4.833	5.7178	5.7117	5.5998	5.4744	3.9129	4.1384	2.9112	4.0382	2.3195	455	870	703	804	716	487	571	294	595	193	-0.55905	0.000295107	0.0165794	false	NC_056072.1	60383968	60407349	+	ZXDC	--	--	--	zinc finger protein ZXDC isoform X1 [Ovis aries]	ZXDC_HUMAN RecName: Full=Zinc finger protein ZXDC; AltName: Full=ZXD-like zinc finger protein;	A0A6P7D6G9_SHEEP SubName: Full=zinc finger protein ZXDC isoform X1 {ECO:0000313|RefSeq:XP_027813684.1};	FOG: Zn-finger	GO:0005634,nucleus; GO:0070742,C2H2 zinc finger domain binding; GO:0030275,LRR domain binding; GO:0046872,metal ion binding; GO:0003713,transcription coactivator activity; GO:0003712,transcription coregulator activity; GO:0045893,positive regulation of DNA-templated transcription; GO:0006357,regulation of transcription by RNA polymerase II; GO:0003674,molecular_function; GO:0005488,binding; GO:00…	PF00096.29:Zinc finger, C2H2 type	zf-C2H2
DDX53	25.4272	30.9586	28.1979	32.3034	31.9081	37.156	34.9453	55.1734	35.5091	45.6051	1056	2078	1531	2046	1841	2040	2127	2458	2308	1674	0.595604	0.000299994	0.0167987	false	NC_056080.1	21390274	21393282	+	DDX53	--	K21869 ATP-dependent RNA helicase DDX53 [EC:3.6.4.13] | (RefSeq) DDX53; LOW QUALITY PROTEIN: DEAD box protein 53 (A)	--	LOW QUALITY PROTEIN: DEAD box protein 53 [Ovis aries]	DDX53_HUMAN RecName: Full=Probable ATP-dependent RNA helicase DDX53; EC=3.6.4.13; AltName: Full=Cancer-associated gene protein; AltName: Full=Cancer/testis antigen 26; Short=CT26; AltName: Full=DEAD box protein 53; AltName: Full=DEAD box protein CAGE;	A0A6P7DIQ1_SHEEP RecName: Full=RNA helicase {ECO:0000256|ARBA:ARBA00012552}; EC=3.6.4.13 {ECO:0000256|ARBA:ARBA00012552};	ATP-dependent RNA helicase	GO:0005829,cytosol; GO:0043231,intracellular membrane-bounded organelle; GO:0005730,nucleolus; GO:0005654,nucleoplasm; GO:0005524,ATP binding; GO:0016887,ATP hydrolysis activity; GO:0003723,RNA binding; GO:0003724,RNA helicase activity; GO:0000166,nucleotide binding; GO:0003674,molecular_function; GO:0005488,binding; GO:0017076,purine nucleotide binding; GO:0030554,adenyl nucleotide binding; GO:0…	PF00270.32:DEAD/DEAH box helicase	--
ZNF592	16.4325	16.3261	14.9502	15.0063	14.6577	19.7998	20.6977	14.0918	19.49	20.0619	1948	3128	2317	2713	2414	3103	3596	1792	3616	2102	0.387319	0.000303451	0.0169367	false	NC_056071.1	21710264	21759562	+	ZNF592	--	K19325 zinc finger protein 592 | (RefSeq) ZNF592; zinc finger protein 592 (A)	--	hypothetical protein MJG53_012672 [Ovis ammon polii x Ovis aries]	ZN592_HUMAN RecName: Full=Zinc finger protein 592;	A0A836CT77_SHEEP SubName: Full=Uncharacterized protein {ECO:0000313|EMBL:KAG5198055.1};	FOG: Zn-finger	GO:0005634,nucleus; GO:0003677,DNA binding; GO:0046872,metal ion binding; GO:0003674,molecular_function; GO:0003676,nucleic acid binding; GO:0005488,binding; GO:0097159,organic cyclic compound binding; GO:1901363,heterocyclic compound binding; GO:0043167,ion binding; GO:0043169,cation binding; GO:0005575,cellular_component; GO:0005622,intracellular anatomical structure; GO:0043226,organelle; GO:0…	PF16622.8:zinc-finger C2H2-type	zf-C2H2
novel.3785	1.8222	1.7777	1.2631	1.1371	1.606	1.5232	2.416	4.6906	2.0871	3.3678	352	555	319	335	431	389	684	972	631	575	1.01339	0.000307046	0.0170816	up	NC_056074.1	25239246	25248064	.	--	--	--	--	hypothetical protein M91_05513, partial [Bos mutus]	LORF2_HUMAN RecName: Full=LINE-1 retrotransposable element ORF2 protein; Short=ORF2p; Includes: RecName: Full=Reverse transcriptase; EC=2.7.7.49; Includes: RecName: Full=Endonuclease; EC=3.1.21.-;	A0A8C9CI52_PHOSS RecName: Full=RNA-directed DNA polymerase {ECO:0000256|ARBA:ARBA00012493}; EC=2.7.7.49 {ECO:0000256|ARBA:ARBA00012493};	--	GO:0046872,metal ion binding; GO:0003964,RNA-directed DNA polymerase activity; GO:0009036,type II site-specific deoxyribonuclease activity; GO:0006310,DNA recombination; GO:0090305,nucleic acid phosphodiester bond hydrolysis; GO:0032199,reverse transcription involved in RNA-mediated transposition; GO:0032197,transposition, RNA-mediated; GO:0003674,molecular_function; GO:0005488,binding; GO:004316…	PF03372.26:Endonuclease/Exonuclease/phosphatase family	ETS
SLC25A42	7.0517	7.9041	7.0243	6.3565	6.9884	6.0629	5.0406	4.083	4.8415	4.6252	483	875	629	664	665	549	506	300	519	280	-0.414517	0.000315004	0.0174674	false	NC_056058.1	3939976	3982586	-	SLC25A42	--	K15085 solute carrier family 25, member 42 | (RefSeq) SLC25A42; mitochondrial coenzyme A transporter SLC25A42 (A)	--	mitochondrial coenzyme A transporter SLC25A42 [Ovis aries]	S2542_HUMAN RecName: Full=Mitochondrial coenzyme A transporter SLC25A42; AltName: Full=Solute carrier family 25 member 42;	A0A8C2NTT4_CAPHI SubName: Full=Solute carrier family 25 member 42 {ECO:0000313|Ensembl:ENSCHIP00010010139};	Mitochondrial solute carrier protein	GO:0016021,integral component of membrane; GO:0005743,mitochondrial inner membrane; GO:0005739,mitochondrion; GO:0005634,nucleus; GO:0043262,ADP phosphatase activity; GO:0015217,ADP transmembrane transporter activity; GO:0080122,AMP transmembrane transporter activity; GO:0005347,ATP transmembrane transporter activity; GO:0015228,coenzyme A transmembrane transporter activity; GO:0015866,ADP transp…	PF00153.30:Mitochondrial carrier protein	--
LUZP2	102.891	95.3382	105.967	107.092	109.7	117.549	122.814	166.567	121.82	164.746	9468	14179	12748	15029	14024	14300	16563	16442	17544	13399	0.523523	0.000318147	0.0174806	false	NC_056074.1	17640691	18158375	-	LUZP2	--	--	--	leucine zipper protein 2 isoform X1 [Ovis aries]	LUZP2_PONAB RecName: Full=Leucine zipper protein 2; Flags: Precursor;	A0A6P3TFB9_SHEEP SubName: Full=leucine zipper protein 2 isoform X1 {ECO:0000313|RefSeq:XP_011957665.2};	--	GO:0005576,extracellular region; GO:0005575,cellular_component; GO:0110165,cellular anatomical entity	PF16902.8:FokI, D3 domain	--
NVL	28.2389	32.0755	36.5513	34.5006	29.1911	41.785	36.8776	36.9155	40.1926	47.0141	1894	3477	3205	3529	2720	3705	3625	2656	4219	2787	0.442009	0.000318536	0.0174806	false	NC_056065.1	26645818	26728936	-	NVL	--	K14571 ribosome biogenesis ATPase | (RefSeq) NVL; nuclear valosin-containing protein-like isoform X1 (A)	ko03008: Ribosome biogenesis in eukaryotes	nuclear valosin-containing protein-like isoform X1 [Ovis aries]	NVL_HUMAN RecName: Full=Nuclear valosin-containing protein-like {ECO:0000305}; Short=NVLp; Short=Nuclear VCP-like protein;	A0A6P7EQ41_SHEEP SubName: Full=nuclear valosin-containing protein-like isoform X1 {ECO:0000313|RefSeq:XP_027832096.1};	Nuclear AAA ATPase (VCP subfamily)	GO:0016020,membrane; GO:0005730,nucleolus; GO:0005654,nucleoplasm; GO:0005634,nucleus; GO:0005697,telomerase holoenzyme complex; GO:0005524,ATP binding; GO:0016887,ATP hydrolysis activity; GO:1990275,preribosome binding; GO:0003723,RNA binding; GO:0032092,positive regulation of protein binding; GO:0051973,positive regulation of telomerase activity; GO:1904749,regulation of protein localization to…	PF00004.32:ATPase family associated with various cellular activities (AAA)	--
ZNF567	3.3961	2.4215	2.0163	2.8313	2.6308	3.2172	3.7738	4.8694	3.4926	5.4343	210	242	163	267	226	263	342	323	338	297	0.757975	0.000318704	0.0174806	false	NC_056067.1	46208003	46233698	-	ZNF567	--	K09228 KRAB domain-containing zinc finger protein | (RefSeq) ZNF567; zinc finger protein 567 (A)	ko05168: Herpes simplex virus 1 infection	zinc finger protein 567 [Ovis aries]	ZN567_BOVIN RecName: Full=Zinc finger protein 567;	A0A6P7ESK0_SHEEP SubName: Full=zinc finger protein 567 {ECO:0000313|RefSeq:XP_027833199.1};	FOG: Zn-finger	GO:0005634,nucleus; GO:0003677,DNA binding; GO:0046872,metal ion binding; GO:0006355,regulation of DNA-templated transcription; GO:0003674,molecular_function; GO:0003676,nucleic acid binding; GO:0005488,binding; GO:0097159,organic cyclic compound binding; GO:1901363,heterocyclic compound binding; GO:0043167,ion binding; GO:0043169,cation binding; GO:0006139,nucleobase-containing compound metaboli…	PF01352.30:KRAB box	zf-C2H2
PCNX2	0.5011	0.6789	3.2699	0.6321	3.1044	0.4462	0.4674	0.4789	0.466	0.4449	79	173	674	152	680	93	108	81	115	62	-1.7403	0.000319337	0.0174806	down	NC_056078.1	5256665	5568122	-	PCNX2	--	--	--	pecanex-like protein 2 [Ovis aries]	PCX2_HUMAN RecName: Full=Pecanex-like protein 2; AltName: Full=Pecanex homolog protein 2 {ECO:0000312|HGNC:HGNC:8736};	A0A835ZLR4_SHEEP RecName: Full=Pecanex-like protein {ECO:0000256|RuleBase:RU367089};	Pecanex	GO:0016021,integral component of membrane; GO:0005575,cellular_component; GO:0016020,membrane; GO:0031224,intrinsic component of membrane; GO:0110165,cellular anatomical entity	PF05041.18:Pecanex protein (C-terminus)	--
CCSER2	61.653	54.6276	53.6745	48.453	57.4447	70.5966	64.9238	118.832	61.5274	140.349	7071	10126	8048	8475	9153	10704	10913	14620	11044	14227	0.849441	0.000321843	0.0175615	false	NC_056078.1	38308913	38468877	+	CCSER2	--	--	--	serine-rich coiled-coil domain-containing protein 2 isoform X1 [Ovis aries]	CCSE2_HUMAN RecName: Full=Serine-rich coiled-coil domain-containing protein 2; AltName: Full=Coiled-coil serine-rich protein 2; AltName: Full=Protein GCAP14 homolog;	W5NQC5_SHEEP SubName: Full=Coiled-coil serine rich protein 2 {ECO:0000313|Ensembl:ENSOARP00000000365};	--	GO:0005737,cytoplasm; GO:0015630,microtubule cytoskeleton; GO:0008017,microtubule binding; GO:0001578,microtubule bundle formation; GO:0003674,molecular_function; GO:0005488,binding; GO:0005515,protein binding; GO:0008092,cytoskeletal protein binding; GO:0015631,tubulin binding; GO:0000226,microtubule cytoskeleton organization; GO:0006996,organelle organization; GO:0007010,cytoskeleton organizati…	--	--
novel.2598	1.6833	1.7634	2.0557	2.2418	2.039	2.5862	2.5546	4.0529	2.2216	4.0127	290	491	463	589	488	589	645	749	599	611	0.766836	0.00032483	0.0176324	false	NC_056066.1	22740707	22749283	+	--	--	K09228 KRAB domain-containing zinc finger protein | (RefSeq) zinc finger protein 264-like isoform X2 (A)	ko05168: Herpes simplex virus 1 infection	hypothetical protein FD754_023869, partial [Muntiacus muntjak]	LORF2_HUMAN RecName: Full=LINE-1 retrotransposable element ORF2 protein; Short=ORF2p; Includes: RecName: Full=Reverse transcriptase; EC=2.7.7.49; Includes: RecName: Full=Endonuclease; EC=3.1.21.-;	W5P5D0_SHEEP SubName: Full=Uncharacterized protein {ECO:0000313|Ensembl:ENSOARP00000005633};	--	GO:0046872,metal ion binding; GO:0003964,RNA-directed DNA polymerase activity; GO:0009036,type II site-specific deoxyribonuclease activity; GO:0006310,DNA recombination; GO:0090305,nucleic acid phosphodiester bond hydrolysis; GO:0032199,reverse transcription involved in RNA-mediated transposition; GO:0032197,transposition, RNA-mediated; GO:0003674,molecular_function; GO:0005488,binding; GO:004316…	--	zf-C2H2
novel.327	1.0473	1.4694	1.1903	1.1848	1.7731	1.4784	2.0582	2.372	2.229	4.5061	142	322	211	245	334	265	409	345	473	540	1.03948	0.000325207	0.0176324	up	NC_056054.1	234613570	234622522	-	--	--	--	--	hypothetical protein FD755_024339 [Muntiacus reevesi]	--	A0A8C0A6X0_BOSMU SubName: Full=Uncharacterized protein {ECO:0000313|Ensembl:ENSBGRP00000010326};	--	--	--	zf-C2H2
novel.3597	0.2023	0.8345	0.4642	0.6633	0.631	3.2136	2.2546	0.7544	2.2406	0.9919	3	20	9	15	13	63	49	12	52	13	1.8315	0.000325221	1	up	NC_056072.1	57888915	57897520	-	--	--	--	--	--	--	--	--	--	--	--
GPR18	269.897	222.564	237.817	247.991	268.356	350.266	286.816	383.541	274.247	510.07	8318	11086	9582	11656	11490	14271	12955	12680	13228	13894	0.64844	0.000328164	0.0177364	false	NC_056063.1	75459157	75462951	-	GPR18	--	K08410 N-arachidonyl glycine receptor | (RefSeq) GPR18; N-arachidonyl glycine receptor (A)	--	N-arachidonyl glycine receptor [Ovis aries]	GPR18_BOVIN RecName: Full=N-arachidonyl glycine receptor; Short=NAGly receptor; AltName: Full=G-protein coupled receptor 18;	W5Q6X1_SHEEP RecName: Full=N-arachidonyl glycine receptor {ECO:0000256|ARBA:ARBA00017623}; AltName: Full=G-protein coupled receptor 18 {ECO:0000256|ARBA:ARBA00033081};	--	GO:0030659,cytoplasmic vesicle membrane; GO:0005887,integral component of plasma membrane; GO:0004930,G protein-coupled receptor activity; GO:0002300,CD8-positive, alpha-beta intraepithelial T cell differentiation; GO:0002305,CD8-positive, gamma-delta intraepithelial T cell differentiation; GO:0002689,negative regulation of leukocyte chemotaxis; GO:0032720,negative regulation of tumor necrosis fa…	PF00001.24:7 transmembrane receptor (rhodopsin family)	--
RPL10	33.1633	36.47	24.2843	18.3968	23.0296	16.6616	17.4222	10.1521	17.7696	8.632	539	958	516	456	520	358	415	177	452	124	-0.831461	0.000336538	0.018092	false	NC_056080.1	80048958	80051400	-	RPL10	--	K02866 large subunit ribosomal protein L10e | (RefSeq) RPL10; 60S ribosomal protein L10 (A)	ko03010: Ribosome; ko05171: Coronavirus disease - COVID-19	60S ribosomal protein L10 [Camelus dromedarius]	RL10_BOVIN RecName: Full=60S ribosomal protein L10 {ECO:0000305}; AltName: Full=Protein QM homolog; AltName: Full=Ribosomal protein L10 {ECO:0000250|UniProtKB:P27635};	A0A452DIW1_BOVIN SubName: Full=60S ribosomal protein L10 {ECO:0000313|Ensembl:ENSBTAP00000009803};	60s ribosomal protein L10	GO:0022625,cytosolic large ribosomal subunit; GO:0003735,structural constituent of ribosome; GO:0045182,translation regulator activity; GO:1990403,embryonic brain development; GO:0006417,regulation of translation; GO:0000027,ribosomal large subunit assembly; GO:0006412,translation; GO:0003674,molecular_function; GO:0005198,structural molecule activity; GO:0007275,multicellular organism developmen…	PF00252.21:Ribosomal protein L16p/L10e	--
GTF3C5	14.3727	15.0607	15.2171	14.2843	13.0827	10.8719	11.859	9.1325	11.4485	8.5562	669	1133	926	1014	846	669	809	456	834	352	-0.369181	0.000336861	0.018092	false	NC_056056.1	3889105	3909402	-	GTF3C5	--	K15202 general transcription factor 3C polypeptide 5 (transcription factor C subunit 1) | (RefSeq) GTF3C5; general transcription factor 3C polypeptide 5 isoform X4 (A)	--	general transcription factor 3C polypeptide 5 isoform X1 [Ovis aries]	TF3C5_HUMAN RecName: Full=General transcription factor 3C polypeptide 5; AltName: Full=TF3C-epsilon; AltName: Full=Transcription factor IIIC 63 kDa subunit; Short=TFIIIC 63 kDa subunit; Short=TFIIIC63; AltName: Full=Transcription factor IIIC subunit epsilon;	A0A6P7DTM9_SHEEP SubName: Full=general transcription factor 3C polypeptide 5 isoform X1 {ECO:0000313|RefSeq:XP_027822025.1};	RNA polymerase III transcription factor (TF)IIIC subunit	GO:0005654,nucleoplasm; GO:0000127,transcription factor TFIIIC complex; GO:0003677,DNA binding; GO:0000995,RNA polymerase III general transcription initiation factor activity; GO:0042791,5S class rRNA transcription by RNA polymerase III; GO:0035914,skeletal muscle cell differentiation; GO:0006383,transcription by RNA polymerase III; GO:0006384,transcription initiation at RNA polymerase III promot…	PF09734.12:RNA polymerase III transcription factor (TF)IIIC subunit HTH domain	--
ECHS1	22.2366	24.4424	23.4704	17.1669	20.2534	14.8235	16.1684	10.7989	16.2521	9.5224	716	1272	988	843	906	631	763	373	819	271	-0.568023	0.000340304	0.0181343	false	NC_056075.1	51214799	51223427	-	ECHS1	--	K07511 enoyl-CoA hydratase [EC:4.2.1.17] | (RefSeq) ECHS1; enoyl-CoA hydratase, mitochondrial (A)	ko00062: Fatty acid elongation; ko00071: Fatty acid degradation; ko00280: Valine, leucine and isoleucine degradation; ko00310: Lysine degradation; ko00380: Tryptophan metabolism; ko00410: beta-Alanine metabolism; ko00640: Propanoate metabolism; ko00650: Butanoate metabolism; ko01100: Metabolic pathways; ko01200: Carbon metabolism; ko01212: Fatty acid metabolism	hypothetical protein [Bos mutus]	ECHM_BOVIN RecName: Full=Enoyl-CoA hydratase, mitochondrial; Short=mECH; Short=mECH1; EC=4.2.1.17 {ECO:0000250|UniProtKB:P30084}; EC=5.3.3.8 {ECO:0000250|UniProtKB:P14604}; AltName: Full=Enoyl-CoA hydratase 1; Short=ECHS1; AltName: Full=Short-chain enoyl-CoA hydratase; Short=SCEH; Flags: Precursor;	A0A6B0RW34_9CETA SubName: Full=Uncharacterized protein {ECO:0000313|EMBL:MXQ94339.1};	Enoyl-CoA hydratase	GO:0005759,mitochondrial matrix; GO:0005739,mitochondrion; GO:0043956,3-hydroxypropionyl-CoA dehydratase activity; GO:0120092,crotonyl-CoA hydratase activity; GO:0004165,delta(3)-delta(2)-enoyl-CoA isomerase activity; GO:0004300,enoyl-CoA hydratase activity; GO:0006635,fatty acid beta-oxidation; GO:0003674,molecular_function; GO:0003824,catalytic activity; GO:0016829,lyase activity; GO:0016835,ca…	PF00378.23:Enoyl-CoA hydratase/isomerase	--
TRAP1	13.9846	13.7459	11.7298	13.0026	14.2204	9.9066	9.5167	7.1046	11.0157	8.4763	756	1201	829	1072	1068	708	754	412	932	405	-0.431448	0.000340338	0.0181343	false	NC_056077.1	3563672	3613563	-	TRAP1	--	K09488 TNF receptor-associated protein 1 | (RefSeq) TRAP1; heat shock protein 75 kDa, mitochondrial isoform X1 (A)	ko05012: Parkinson disease; ko05022: Pathways of neurodegeneration - multiple diseases	heat shock protein 75 kDa, mitochondrial isoform X1 [Ovis aries]	TRAP1_BOVIN RecName: Full=Heat shock protein 75 kDa, mitochondrial; Short=HSP 75; AltName: Full=TNFR-associated protein 1; AltName: Full=Tumor necrosis factor type 1 receptor-associated protein; Short=TRAP-1; Flags: Precursor;	A0A6P3YTK2_SHEEP SubName: Full=heat shock protein 75 kDa, mitochondrial {ECO:0000313|RefSeq:XP_014959538.2};	Molecular chaperone (HSP90 family)	GO:0005743,mitochondrial inner membrane; GO:0005759,mitochondrial matrix; GO:0005524,ATP binding; GO:0016887,ATP hydrolysis activity; GO:0019901,protein kinase binding; GO:0051082,unfolded protein binding; GO:1901856,negative regulation of cellular respiration; GO:0006457,protein folding; GO:0000166,nucleotide binding; GO:0003674,molecular_function; GO:0005488,binding; GO:0017076,purine nucleotid…	PF00183.21:Hsp90 protein	--
OBSL1	9.2834	8.0891	7.8453	6.4732	7.9185	5.8923	4.7042	3.5651	6.5162	4.3985	1908	2687	2108	2029	2261	1601	1417	786	2096	799	-0.556363	0.000340834	0.0181343	false	NC_056055.1	221466653	221493937	-	OBSL1	--	K19574 obscurin-like protein 1 | (RefSeq) OBSL1; obscurin-like protein 1 isoform X2 (A)	--	obscurin-like protein 1 isoform X1 [Ovis aries]	OBSL1_HUMAN RecName: Full=Obscurin-like protein 1 {ECO:0000303|PubMed:17289344};	A0A6P7DQJ6_SHEEP SubName: Full=obscurin-like protein 1 isoform X1 {ECO:0000313|RefSeq:XP_027821027.1};	--	GO:1990393,3M complex; GO:0005813,centrosome; GO:0005737,cytoplasm; GO:0005829,cytosol; GO:0005794,Golgi apparatus; GO:0014704,intercalated disc; GO:0031430,M band; GO:0048471,perinuclear region of cytoplasm; GO:0045202,synapse; GO:0030018,Z disc; GO:0008093,cytoskeletal anchor activity; GO:0055003,cardiac myofibril assembly; GO:0007010,cytoskeleton organization; GO:0007030,Golgi organization; GO…	PF07679.19:Immunoglobulin I-set domain	--
LOC114110058	1.9647	1.0096	0.9424	1.0699	0.791	8.0855	1.2951	1.7694	9.5107	1.0549	59	49	37	49	33	321	57	57	447	28	2.00753	0.000345	0.0181422	up	NC_056074.1	35488992	35490362	-	LOC114110058	--	K04364 growth factor receptor-bound protein 2 | (RefSeq) GRB2; growth factor receptor-bound protein 2 isoform X1 (A)	ko01521: EGFR tyrosine kinase inhibitor resistance; ko01522: Endocrine resistance; ko04010: MAPK signaling pathway; ko04012: ErbB signaling pathway; ko04014: Ras signaling pathway; ko04062: Chemokine signaling pathway; ko04068: FoxO signaling pathway; ko04072: Phospholipase D signaling pathway; ko04150: mTOR signaling pathway; ko04151: PI3K-Akt signaling pathway; ko04380: Osteoclast differentiati…	growth factor receptor-bound protein 2 [Bos taurus]	GRB2_HUMAN RecName: Full=Growth factor receptor-bound protein 2; AltName: Full=Adapter protein GRB2; AltName: Full=Protein Ash; AltName: Full=SH2/SH3 adapter GRB2;	A0A8B9XXM4_BOSMU SubName: Full=Uncharacterized protein {ECO:0000313|Ensembl:ENSBGRP00000028741};	Adaptor protein GRB2, contains SH2 and SH3 domains	GO:0005911,cell-cell junction; GO:0008180,COP9 signalosome; GO:0005737,cytoplasm; GO:0005829,cytosol; GO:0005768,endosome; GO:0070062,extracellular exosome; GO:0005794,Golgi apparatus; GO:0070436,Grb2-EGFR complex; GO:0005730,nucleolus; GO:0005654,nucleoplasm; GO:0005634,nucleus; GO:0005886,plasma membrane; GO:0012506,vesicle membrane; GO:0046875,ephrin receptor binding; GO:0005154,epidermal grow…	PF00018.31:SH3 domain	--
KRTCAP2	59.2397	49.3411	47.0555	56.3289	46.2854	38.3632	38.8657	34.7705	39.2533	34.6582	702	945	729	1018	762	601	675	442	728	363	-0.368425	0.000345018	0.0181422	false	NC_056054.1	105365838	105368466	-	KRTCAP2	--	--	--	LOW QUALITY PROTEIN: keratinocyte-associated protein 2 [Ovis aries]	KTAP2_BOVIN RecName: Full=Keratinocyte-associated protein 2; Short=KCP-2; AltName: Full=Dolichyl-diphosphooligosaccharide--protein glycosyltransferase subunit KCP2; Short=Oligosaccharyl transferase subunit KCP2;	A0A6P3E791_SHEEP RecName: Full=Keratinocyte-associated protein 2 {ECO:0000256|ARBA:ARBA00016214}; AltName: Full=Dolichyl-diphosphooligosaccharide--protein glycosyltransferase subunit KCP2 {ECO:0000256|ARBA:ARBA00031232};	Uncharacterized conserved protein	GO:0005789,endoplasmic reticulum membrane; GO:0016021,integral component of membrane; GO:0042543,protein N-linked glycosylation via arginine; GO:0006486,protein glycosylation; GO:0006487,protein N-linked glycosylation; GO:0006807,nitrogen compound metabolic process; GO:0008150,biological_process; GO:0008152,metabolic process; GO:0009058,biosynthetic process; GO:0009059,macromolecule biosynthetic …	PF09775.12:Keratinocyte-associated protein 2	--
novel.3644	2.6529	2.5744	2.1509	2.7699	2.5232	3.5322	3.5118	5.2486	2.5975	3.7502	417	654	442	664	551	734	809	885	639	521	0.666725	0.00034559	0.0181422	false	NC_056073.1	8253754	8270073	-	--	--	--	--	uncharacterized protein LOC126492024 [Microtus fortis]	SYCY1_HUMAN RecName: Full=Syncytin-1; AltName: Full=Endogenous retrovirus group W member 1; AltName: Full=Env-W; AltName: Full=Envelope polyprotein gPr73; AltName: Full=Enverin; AltName: Full=HERV-7q Envelope protein; AltName: Full=HERV-W envelope protein; AltName: Full=HERV-W_7q21.2 provirus ancestral Env polyprotein; AltName: Full=Syncytin; Contains: RecName: Full=Surface protein; Short=SU; Alt…	A0A5F4WL67_CALJA RecName: Full=Gag-Pol polyprotein {ECO:0000256|ARBA:ARBA00018735}; EC=2.7.7.49 {ECO:0000256|ARBA:ARBA00012493}; EC=3.1.26.4 {ECO:0000256|ARBA:ARBA00012180};	FOG: Transposon-encoded proteins with TYA, reverse transcriptase, integrase domains in various combinations	GO:0016021,integral component of membrane; GO:0005886,plasma membrane; GO:0009653,anatomical structure morphogenesis; GO:0007520,myoblast fusion; GO:0006949,syncytium formation; GO:0000768,syncytium formation by plasma membrane fusion; GO:0008150,biological_process; GO:0032502,developmental process; GO:0048856,anatomical structure development; GO:0009987,cellular process; GO:0014902,myotube diffe…	PF00075.27:RNase H	--
LCNL1	4.2231	4.1158	3.8425	2.3166	3.2981	1.9626	1.7327	1.6725	2.5396	1.0618	153	241	182	128	166	94	92	65	144	34	-0.872464	0.000346588	0.0181422	false	NC_056056.1	927195	930270	-	LCNL1	--	K21129 lipocalin 2 | (RefSeq) LCN2; neutrophil gelatinase-associated lipocalin isoform X1 (A)	ko04657: IL-17 signaling pathway	lipocalin-like 1 protein [Ovis aries]	LCNL1_HUMAN RecName: Full=Lipocalin-like 1 protein;	A0A8C6DBZ4_MOSMO RecName: Full=Lipocln_cytosolic_FA-bd_dom domain-containing protein {ECO:0000259|Pfam:PF00061};	--	GO:0036094,small molecule binding; GO:0003674,molecular_function; GO:0005488,binding	PF00061.26:Lipocalin / cytosolic fatty-acid binding protein family	--
CA9	6.7493	7.1849	9.8291	8.4259	7.1493	4.9938	5.0476	4.6707	5.706	3.2346	229	394	436	436	337	224	251	170	303	97	-0.632685	0.000347917	0.0181422	false	NC_056055.1	52857548	52863413	-	CA9	--	K01672 carbonic anhydrase [EC:4.2.1.1] | (RefSeq) CA9; carbonic anhydrase 9 (A)	ko00910: Nitrogen metabolism; ko01100: Metabolic pathways	carbonic anhydrase 9 [Ovis aries]	CAH9_HUMAN RecName: Full=Carbonic anhydrase 9; EC=4.2.1.1 {ECO:0000269|PubMed:17314045, ECO:0000269|PubMed:17705204, ECO:0000269|PubMed:18703501, ECO:0000269|PubMed:19186056, ECO:0000269|PubMed:19206230, ECO:0000269|PubMed:19805286}; AltName: Full=Carbonate dehydratase IX; AltName: Full=Carbonic anhydrase IX; Short=CA-IX; Short=CAIX; AltName: Full=Membrane antigen MN; AltName: Full=P54/58N; AltNa…	W5PQN4_SHEEP RecName: Full=Carbonic anhydrase {ECO:0000256|RuleBase:RU367011}; EC=4.2.1.1 {ECO:0000256|RuleBase:RU367011};	Carbonic anhydrase	GO:0016323,basolateral plasma membrane; GO:0016021,integral component of membrane; GO:0031528,microvillus membrane; GO:0005730,nucleolus; GO:0005886,plasma membrane; GO:0004089,carbonate dehydratase activity; GO:0016836,hydro-lyase activity; GO:0008270,zinc ion binding; GO:0002009,morphogenesis of an epithelium; GO:0006730,one-carbon metabolic process; GO:0001666,response to hypoxia; GO:0033574,r…	PF00194.24:Eukaryotic-type carbonic anhydrase	--
FAM76B	19.2972	18.0406	14.5319	16.2125	15.4136	21.98	20.124	24.0588	17.1904	25.2138	1550	2342	1526	1986	1720	2334	2369	2073	2161	1790	0.49149	0.000348181	0.0181422	false	NC_056068.1	14121938	14143258	+	FAM76B	--	--	--	PREDICTED: protein FAM76B isoform X1 [Rhinopithecus bieti]	FA76B_HUMAN RecName: Full=Protein FAM76B;	A0A096MYA0_PAPAN RecName: Full=Protein FAM76B {ECO:0000256|ARBA:ARBA00017330};	Uncharacterized conserved protein	GO:0016607,nuclear speck; GO:0005575,cellular_component; GO:0005622,intracellular anatomical structure; GO:0005634,nucleus; GO:0005654,nucleoplasm; GO:0016604,nuclear body; GO:0031974,membrane-enclosed lumen; GO:0031981,nuclear lumen; GO:0043226,organelle; GO:0043227,membrane-bounded organelle; GO:0043229,intracellular organelle; GO:0043231,intracellular membrane-bounded organelle; GO:0043233,org…	PF16046.8:FAM76 protein	--
USP54	3.1657	3.2711	3.2965	3.4789	3.3199	3.6688	3.7212	3.784	3.7243	3.4588	2009	3355	2735	3367	2927	3078	3461	2576	3699	1940	0.254051	0.000349754	0.0181422	false	NC_056078.1	28696256	28824382	-	USP54	--	K09228 KRAB domain-containing zinc finger protein | (RefSeq) KRAB domain containing protein isoform 1 (A)	ko05168: Herpes simplex virus 1 infection	inactive ubiquitin carboxyl-terminal hydrolase 54 isoform X1 [Ovis aries]	UBP54_HUMAN RecName: Full=Inactive ubiquitin carboxyl-terminal hydrolase 54; AltName: Full=Inactive ubiquitin-specific peptidase 54;	A0A6P3TK66_SHEEP SubName: Full=LOW QUALITY PROTEIN: inactive ubiquitin carboxyl-terminal hydrolase 54 {ECO:0000313|RefSeq:XP_011960718.2};	Ubiquitin carboxyl-terminal hydrolase	GO:0004843,cysteine-type deubiquitinase activity; GO:0016579,protein deubiquitination; GO:0003674,molecular_function; GO:0003824,catalytic activity; GO:0008233,peptidase activity; GO:0008234,cysteine-type peptidase activity; GO:0016787,hydrolase activity; GO:0019783,ubiquitin-like protein peptidase activity; GO:0101005,deubiquitinase activity; GO:0140096,catalytic activity, acting on a protein; G…	PF00443.32:Ubiquitin carboxyl-terminal hydrolase	THAP
HIPK1	65.6185	66.7328	69.4741	66.096	69.0262	77.6709	68.92	84.0144	82.0957	87.476	12039	19788	16664	18494	17594	18839	18532	16535	23573	14185	0.355999	0.000350717	0.0181422	false	NC_056054.1	91248209	91304367	+	HIPK1	--	K08826 homeodomain interacting protein kinase [EC:2.7.11.1] | (RefSeq) HIPK1; homeodomain-interacting protein kinase 1 isoform X1 (A)	ko04218: Cellular senescence	hypothetical protein MG293_001483 [Ovis ammon polii]	HIPK1_HUMAN RecName: Full=Homeodomain-interacting protein kinase 1; EC=2.7.11.1; AltName: Full=Nuclear body-associated kinase 2;	A0A8D0IEP8_PIG SubName: Full=Homeodomain interacting protein kinase 1 {ECO:0000313|Ensembl:ENSSSCP00005007701};	Dual-specificity tyrosine-phosphorylation regulated kinase	GO:0005813,centrosome; GO:0005737,cytoplasm; GO:0005829,cytosol; GO:0016607,nuclear speck; GO:0005654,nucleoplasm; GO:0005634,nucleus; GO:0016605,PML body; GO:0005524,ATP binding; GO:0106310,protein serine kinase activity; GO:0004674,protein serine/threonine kinase activity; GO:0004713,protein tyrosine kinase activity; GO:0034333,adherens junction assembly; GO:0009952,anterior/posterior pattern s…	PF00069.28:Protein kinase domain	bHLH
HOXD8	5.82	5.1819	5.2452	5.2481	4.4014	6.5003	6.4073	6.0056	5.6722	6.8319	533	767	628	733	560	787	860	590	813	553	0.385283	0.000351949	0.0181422	false	NC_056055.1	134002057	134006619	-	HOXD8	--	K09308 homeobox protein HoxB/C/D8 | (RefSeq) HOXD8; homeobox protein Hox-D8 isoform X2 (A)	--	homeobox protein Hox-D8 isoform X1 [Ovis aries]	HXD8_HUMAN RecName: Full=Homeobox protein Hox-D8; AltName: Full=Homeobox protein Hox-4E; AltName: Full=Homeobox protein Hox-5.4;	A0A6P7DPD0_SHEEP SubName: Full=homeobox protein Hox-D8 isoform X1 {ECO:0000313|RefSeq:XP_027820622.1};	Transcription factor zerknullt and related HOX domain proteins	GO:0000785,chromatin; GO:0005634,nucleus; GO:0001228,DNA-binding transcription activator activity, RNA polymerase II-specific; GO:0000981,DNA-binding transcription factor activity, RNA polymerase II-specific; GO:0000977,RNA polymerase II transcription regulatory region sequence-specific DNA binding; GO:1990837,sequence-specific double-stranded DNA binding; GO:0008595,anterior/posterior axis speci…	PF00046.32:Homeodomain	Homeobox
CSPG4	0.9321	1.0579	0.796	0.7386	0.8396	0.5147	0.6282	0.6077	0.4238	0.4529	163	299	182	197	204	119	161	114	116	70	-0.625357	0.000353484	0.0181422	false	NC_056071.1	30838196	30873732	+	CSPG4	--	K08115 chondroitin sulfate proteoglycan 4 | (RefSeq) CSPG4; chondroitin sulfate proteoglycan 4 (A)	--	chondroitin sulfate proteoglycan 4 [Ovis aries]	CSPG4_HUMAN RecName: Full=Chondroitin sulfate proteoglycan 4; AltName: Full=Chondroitin sulfate proteoglycan NG2; AltName: Full=Melanoma chondroitin sulfate proteoglycan; AltName: Full=Melanoma-associated chondroitin sulfate proteoglycan; Flags: Precursor;	W5NV12_SHEEP SubName: Full=Chondroitin sulfate proteoglycan 4 {ECO:0000313|Ensembl:ENSOARP00000002007};	Proteoglycan	GO:0016324,apical plasma membrane; GO:0009986,cell surface; GO:0062023,collagen-containing extracellular matrix; GO:0070062,extracellular exosome; GO:0005576,extracellular region; GO:0005925,focal adhesion; GO:0005796,Golgi lumen; GO:0005887,integral component of plasma membrane; GO:0031258,lamellipodium membrane; GO:0043202,lysosomal lumen; GO:0005654,nucleoplasm; GO:0005886,plasma membrane; GO:…	PF16184.8:Cadherin-like	--
LEMD2	7.1039	8.1762	7.8159	7.7487	7.6458	5.3226	4.962	2.8404	6.1417	3.5235	422	785	607	702	631	418	432	181	571	185	-0.656874	0.000353566	0.0181422	false	NC_056073.1	8042747	8059089	-	LEMD2	--	K24080 LEM domain-contaning protein 2 | (RefSeq) LEMD2; LEM domain-containing protein 2 (A)	--	LEM domain-containing protein 2 [Ovis aries]	LEMD2_HUMAN RecName: Full=LEM domain-containing protein 2; Short=hLEM2;	A0A6P3TC35_SHEEP SubName: Full=LEM domain-containing protein 2 {ECO:0000313|RefSeq:XP_011955896.3};	--	GO:0005737,cytoplasm; GO:0016021,integral component of membrane; GO:0005639,integral component of nuclear inner membrane; GO:0016020,membrane; GO:0005635,nuclear envelope; GO:0005637,nuclear inner membrane; GO:0031965,nuclear membrane; GO:0005819,spindle; GO:0031490,chromatin DNA binding; GO:0060914,heart formation; GO:0030514,negative regulation of BMP signaling pathway; GO:0043409,negative regu…	PF09402.13:Man1-Src1p-C-terminal domain	--
TENT2	9.7379	11.4937	9.53	9.6662	9.9313	12.5289	12.5751	19.927	11.0646	23.6001	866	1652	1108	1311	1227	1473	1639	1901	1540	1855	0.782403	0.000353749	0.0181422	false	NC_056060.1	10574936	10637564	+	TENT2	--	K14079 poly(A) RNA polymerase GLD2 [EC:2.7.7.19] | (RefSeq) TENT2; poly(A) RNA polymerase GLD2 isoform X3 (A)	--	poly(A) RNA polymerase GLD2 isoform X4 [Bos taurus]	GLD2_BOVIN RecName: Full=Poly(A) RNA polymerase GLD2 {ECO:0000250|UniProtKB:Q6PIY7}; EC=2.7.7.19 {ECO:0000250|UniProtKB:Q6PIY7}; AltName: Full=PAP-associated domain-containing protein 4 {ECO:0000250|UniProtKB:Q6PIY7};	A0A4W2HGW8_BOBOX SubName: Full=Terminal nucleotidyltransferase 2 {ECO:0000313|Ensembl:ENSBIXP00005029058};	S-M checkpoint control protein CID1 and related nucleotidyltransferases	GO:0005829,cytosol; GO:0005634,nucleus; GO:0034062,5'-3' RNA polymerase activity; GO:0070566,adenylyltransferase activity; GO:0005524,ATP binding; GO:0046872,metal ion binding; GO:0016779,nucleotidyltransferase activity; GO:0004652,polynucleotide adenylyltransferase activity; GO:0071044,histone mRNA catabolic process; GO:0006378,mRNA polyadenylation; GO:2000626,negative regulation of miRNA catabo…	PF01909.26:Nucleotidyltransferase domain	--
novel.1509	2.3378	3.2254	3.7202	5.3739	2.9786	2.0326	1.8518	1.4779	1.9573	1.5809	87	194	181	305	154	100	101	59	114	52	-0.892914	0.000355697	0.0181422	false	NC_056059.1	13218878	13237626	-	--	--	--	--	hypothetical protein FD754_006023 [Muntiacus muntjak]	--	A0A8B9Y663_BOSMU RecName: Full=RNA-directed DNA polymerase {ECO:0000256|ARBA:ARBA00012493}; EC=2.7.7.49 {ECO:0000256|ARBA:ARBA00012493};	--	--	--	--
EPB41L3	53.9709	46.24	53.8404	53.5142	60.6366	68.3668	60.8469	65.0442	62.3242	62.9459	6943	9614	9055	10499	10837	11627	11472	8976	12548	7157	0.355679	0.000356387	0.0181422	false	NC_056076.1	39340880	39546167	-	EPB41L3	--	K23961 band 4.1-like protein 1/2/3 | (RefSeq) EPB41L3; band 4.1-like protein 3 isoform X2 (A)	--	band 4.1-like protein 3 isoform X1 [Ovis aries]	E41L3_MOUSE RecName: Full=Band 4.1-like protein 3; AltName: Full=4.1B; AltName: Full=Differentially expressed in adenocarcinoma of the lung protein 1; Short=DAL-1; Short=DAL1P; Short=mDAL-1; AltName: Full=Erythrocyte membrane protein band 4.1-like 3 {ECO:0000312|MGI:MGI:103008}; Contains: RecName: Full=Band 4.1-like protein 3, N-terminally processed;	A0A6P3TG46_SHEEP SubName: Full=band 4.1-like protein 3 isoform X1 {ECO:0000313|RefSeq:XP_011958927.2, ECO:0000313|RefSeq:XP_011958928.2};	Erythrocyte membrane protein 4.1 and related proteins of the ERM family	GO:0030054,cell junction; GO:0005911,cell-cell junction; GO:0005856,cytoskeleton; GO:0005829,cytosol; GO:0044224,juxtaparanode region of axon; GO:0033270,paranode region of axon; GO:0005886,plasma membrane; GO:0014069,postsynaptic density; GO:0003779,actin binding; GO:0106006,cytoskeletal protein-membrane anchor activity; GO:0005200,structural constituent of cytoskeleton; GO:0031032,actomyosin st…	PF05902.16:4.1 protein C-terminal domain (CTD)	--
LOC101122457	3.4486	4.2797	3.5099	3.5792	3.2645	4.4804	4.101	5.4428	4.2217	6.3734	1225	2457	1630	1939	1611	2104	2135	2074	2347	2001	0.559601	0.000357879	0.0181422	false	NC_056067.1	46367278	46453594	+	LOC101122457	--	K09228 KRAB domain-containing zinc finger protein | (RefSeq) LOW QUALITY PROTEIN: zinc finger protein 30 (A)	ko05168: Herpes simplex virus 1 infection	zinc finger protein 82 homolog isoform X4 [Ovis aries]	ZFP82_HUMAN RecName: Full=Zinc finger protein 82 homolog; Short=Zfp-82; AltName: Full=Zinc finger protein 545;	A0A6P3YL44_SHEEP SubName: Full=zinc finger protein 82 homolog isoform X4 {ECO:0000313|RefSeq:XP_014955448.2};	FOG: Zn-finger	GO:0005634,nucleus; GO:0000981,DNA-binding transcription factor activity, RNA polymerase II-specific; GO:0046872,metal ion binding; GO:0000978,RNA polymerase II cis-regulatory region sequence-specific DNA binding; GO:0006357,regulation of transcription by RNA polymerase II; GO:0003674,molecular_function; GO:0003700,DNA-binding transcription factor activity; GO:0140110,transcription regulator acti…	PF01352.30:KRAB box	zf-C2H2
ODF1	776.618	689.84	781.443	786.147	807.079	884.185	869.57	871.929	913.669	1037.27	16705	23982	21975	25789	24118	25143	27413	20119	30758	19720	0.358636	0.000359857	0.0181422	false	NC_056062.1	74795243	74803960	-	ODF1	--	K25635 outer dense fiber protein 1 | (RefSeq) ODF1; outer dense fiber protein 1 (A)	--	outer dense fiber protein 1 [Ovis aries]	ODFP1_BOVIN RecName: Full=Outer dense fiber protein 1;	W5Q6T4_SHEEP RecName: Full=Outer dense fiber protein 1 {ECO:0000256|ARBA:ARBA00019020};	--	GO:0001520,outer dense fiber; GO:0030154,cell differentiation; GO:0007283,spermatogenesis; GO:0008150,biological_process; GO:0009987,cellular process; GO:0032502,developmental process; GO:0048869,cellular developmental process; GO:0000003,reproduction; GO:0003006,developmental process involved in reproduction; GO:0007276,gamete generation; GO:0019953,sexual reproduction; GO:0022414,reproductive p…	PF00011.24:Hsp20/alpha crystallin family	--
NME3	4.3941	4.8373	4.5397	4.7148	3.6558	2.7195	2.5309	1.3832	2.8076	2.3244	77	137	104	126	89	63	65	26	77	36	-0.803865	0.000360095	0.0181422	false	NC_056077.1	1871214	1872402	-	NME3	--	K00940 nucleoside-diphosphate kinase [EC:2.7.4.6] | (RefSeq) NME3; nucleoside diphosphate kinase 3 (A)	ko00230: Purine metabolism; ko00240: Pyrimidine metabolism; ko00983: Drug metabolism - other enzymes; ko01100: Metabolic pathways; ko01232: Nucleotide metabolism; ko01240: Biosynthesis of cofactors	nucleoside diphosphate kinase 3 [Bubalus bubalis]	NDK3_HUMAN RecName: Full=Nucleoside diphosphate kinase 3; Short=NDK 3; Short=NDP kinase 3; EC=2.7.4.6; AltName: Full=DR-nm23; AltName: Full=Nucleoside diphosphate kinase C; Short=NDPKC; AltName: Full=nm23-H3;	A0A6P7DFZ0_SHEEP RecName: Full=Nucleoside diphosphate kinase {ECO:0000256|RuleBase:RU004013}; EC=2.7.4.6 {ECO:0000256|RuleBase:RU004013};	Nucleoside diphosphate kinase	GO:0005829,cytosol; GO:0005524,ATP binding; GO:0046872,metal ion binding; GO:0004550,nucleoside diphosphate kinase activity; GO:0006915,apoptotic process; GO:0006241,CTP biosynthetic process; GO:0006183,GTP biosynthetic process; GO:0006165,nucleoside diphosphate phosphorylation; GO:0006228,UTP biosynthetic process; GO:0000166,nucleotide binding; GO:0003674,molecular_function; GO:0005488,binding; …	PF00334.22:Nucleoside diphosphate kinase	TF_others
CATSPERB	3.4168	3.2156	4.8318	3.1159	4.0508	5.3646	6.5925	6.9592	3.5958	8.4951	238	362	440	331	392	494	673	520	392	523	0.844636	0.000360774	0.0181422	false	NC_056071.1	54111157	54277032	-	CATSPERB	--	K16893 cation channel sperm-associated protein subunit beta | (RefSeq) CATSPERB; LOW QUALITY PROTEIN: cation channel sperm-associated protein subunit beta (A)	--	LOW QUALITY PROTEIN: cation channel sperm-associated protein subunit beta [Ovis aries]	CTSRB_HUMAN RecName: Full=Cation channel sperm-associated auxiliary subunit beta {ECO:0000312|HGNC:HGNC:20500}; Short=CatSper-beta;	W5PRJ2_SHEEP SubName: Full=Cation channel sperm associated auxiliary subunit beta {ECO:0000313|Ensembl:ENSOARP00000013071};	--	GO:0036128,CatSper complex; GO:0005929,cilium; GO:0005886,plasma membrane; GO:0097228,sperm principal piece; GO:0030154,cell differentiation; GO:0007283,spermatogenesis; GO:0008150,biological_process; GO:0009987,cellular process; GO:0032502,developmental process; GO:0048869,cellular developmental process; GO:0000003,reproduction; GO:0003006,developmental process involved in reproduction; GO:00072…	PF15149.9:Cation channel sperm-associated protein subunit beta protein family	--
CCNK	59.2064	56.441	59.8298	56.0083	59.1778	65.1846	78.3747	109.663	62.093	114.607	3438	5297	4542	4960	4774	5004	6670	6831	5643	5882	0.681004	0.000361352	0.0181422	false	NC_056071.1	62153797	62183386	+	CCNK	--	K23326 cyclin K | (RefSeq) CCNK; cyclin-K isoform X1 (A)	--	cyclin-K isoform X1 [Ovis aries]	CCNK_HUMAN RecName: Full=Cyclin-K;	A0A452FUP9_CAPHI SubName: Full=Cyclin K {ECO:0000313|Ensembl:ENSCHIP00000028001};	CDK9 kinase-activating protein cyclin T	GO:0002944,cyclin K-CDK12 complex; GO:0002945,cyclin K-CDK13 complex; GO:0008024,cyclin/CDK positive transcription elongation factor complex; GO:0005654,nucleoplasm; GO:0005634,nucleus; GO:0061575,cyclin-dependent protein serine/threonine kinase activator activity; GO:0004693,cyclin-dependent protein serine/threonine kinase activity; GO:0016538,cyclin-dependent protein serine/threonine kinase reg…	PF00134.26:Cyclin, N-terminal domain	--
[truncated: 20,851 more rows]
